# Supplementary material for: Systems biology driving drug development: from design to the clinical testing of the anti-ErbB3 antibody seribantumab (MM-121)
Source: NPJ Syst Biol Appl. 2017 Jan 5;3:16034–. doi: 10.1038/npjsba.2016.34 (PMC5516865; doi:10.1038/npjsba.2016.34)
Supplement: Supplementary Table S1 [file npjsba201634-s2.xls]

## Sheet: Table S1 CNI Screen, Conditions
Cell Lines			Growth Factors
Cell Line	Tumor Type		Ligand
DU145	prostate		PDGFAB
OVCAR5	ovarian		PDGFBB
UO31	renal		CSF1
OVCAR8	ovarian		IL10
PC3	prostate		RGD
CAKI1	renal		IL6
SKOV3	ovarian		KGF
TK10	renal		Wm5a
IGROV1	ovarian		IL2
LOXIMVI	melanoma		PDGFAA
OVCAR3	ovarian		IFNa
786O	renal		IFNb
ACHN	renal		IFNg
U251	CNS		Wm3a
Colo205	colon		PRL
HCT116	colon		IL18
T47D	breast		TGFb1
HT29	colon		NGFb
KM12	colon		IL13
SKMEL28	melanoma		IL4
M14	melanoma		IL1a
OVCAR4	ovarian		TNFa
SF268	CNS		Wnt1
HMEC	breast		AR
MCF7	breast		BTC
SNB19	CNS		EGF
HL60	leukemia		HBEGF
MOLT4	leukemia		TGFa
RPMI8226	leukemia		HGF
CCRFCEM	leukemia		HSA (UL2)
K562	leukemia		IGF1
SR	leukemia		IGF2
A498	renal		Ins
RFX393	renal		BDNF
SN12C	renal		CCL19
OVCAR8	ovarian		CCL20
PC3	prostate		CXCL8
SKMEL2	melanoma		CD29 mAb
BdSMC	bladder,no		EphA1
SKMEL5	melanoma		CCL22
UACC257	melanoma		CXCL1
CCRFCEM	leukemia		Cr1
HS578T	breast		GCSF
HSMM	muscle,no		EphB2
IGROV1	ovarian		CXCL12
SF295	CNS		CCL3
UACC62	melanoma		CCL2
HRE	renal,norm		MSP
MALME3	melanoma		CCL4
NHDF	skin,normal		CXCL2
HCT15	colon		GDNF
MB435	breast		HSA (LR1)
NCIADR	breast		CCL5
A549	lung		CXCL3
EKVX	lung		HSA (UL1)
H23	lung		HSA (LR2)
H322M	lung		IL15
HOP62	lung		MMPg
SNB75	CNS		SCF
H460	lung		HRG (CF)
HCC2998	colon		HRG1a (EGFD)
SW620	colon		HRG1b (ECD)
MB231	breast		HRG1b (EGFD)
SF539	CNS
SN12C	renal
BT549	breast
H226	lung
H522	lung
HOP92	lung
K562	leukemia
SR	leukemia
