# Supplementary material for: Systems biology driving drug development: from design to the clinical testing of the anti-ErbB3 antibody seribantumab (MM-121)
Source: NPJ Syst Biol Appl. 2017 Jan 5;3:16034–. doi: 10.1038/npjsba.2016.34 (PMC5516865; doi:10.1038/npjsba.2016.34)
Supplement: Supplementary Table S2 [file npjsba201634-s3.xls]

## Sheet: Table S2 CNI Screen, pAKT 
Indication	Cell Line	Ligand	Experiment #1, Average signal	Experiment #2, Average signal
Breast	MCF7	IGF1	84344	93320
Breast	MCF7	HSA (UL1)	3454	0
Breast	MCF7	HSA (LR1)	2079	1409
Breast	MCF7	HRG1b (EGFD)	120000	120000
Breast	MCF7	HRG1b (ECD)	120000	120000
Breast	MCF7	HRG1a (EGFD)	120000	120000
Breast	MCF7	HRG (CF)	120000	120000
Breast	MCF7	HGF	0	958.6
Breast	MCF7	HBEGF	5830	7887
Breast	MCF7	GDNF	16249	19207
Breast	MCF7	GCSF	0	764.6
Breast	MCF7	EphB2	0	1464
Breast	MCF7	EphA1	0	627.6
Breast	MCF7	EGF	39236	46580
Breast	MCF7	Cr1	0	909.2
Breast	MCF7	CXCL8	0	368.9
Breast	MCF7	CXCL3	1629	0
Breast	MCF7	CXCL2	1375	1556
Breast	MCF7	CXCL12	0	486.8
Breast	MCF7	CXCL1	0	1316
Breast	MCF7	CD29 mAb	0	890.1
Breast	MCF7	CCL5	1809	357.4
Breast	MCF7	CCL4	2432	1837
Breast	MCF7	CCL3	1339	1723
Breast	MCF7	CCL22	0	0
Breast	MCF7	CCL20	1105	0
Breast	MCF7	CCL2	3120	2927
Breast	MCF7	CCL19	902.6	281.4
Breast	MCF7	BTC	117000	119000
Breast	MCF7	BDNF	0	0
Breast	MCF7	AR	5345	1898
Breast	MCF7	ADAM17	1319	0
Breast	MCF7	Wnt5a	3108	1183
Breast	MCF7	Wnt3a	2925	970.5
Breast	MCF7	Wnt1	3260	1054
Breast	MCF7	TNFa	3988	1046
Breast	MCF7	TGFb1	2068	507
Breast	MCF7	TGFa	11508	6805
Breast	MCF7	SCF	2594	0
Breast	MCF7	RGD	5477	1099
Breast	MCF7	PRL	39023	43872
Breast	MCF7	PDGFBB	4688	1092
Breast	MCF7	PDGFAB	2907	740.7
Breast	MCF7	PDGFAA	2996	474.8
Breast	MCF7	NGFb	3249	761.6
Breast	MCF7	MSP	3951	729.3
Breast	MCF7	MMP9	3126	0
Breast	MCF7	KGF	5245	2096
Breast	MCF7	Ins	41360	30276
Breast	MCF7	IL6	4741	2368
Breast	MCF7	IL4	4504	1715
Breast	MCF7	IL2	3186	1103
Breast	MCF7	IL1a	4444	1280
Breast	MCF7	IL18	3235	518.4
Breast	MCF7	IL15	3184	0
Breast	MCF7	IL13	4342	2034
Breast	MCF7	IL10	3658	1001
Breast	MCF7	IGF2	74554	0
Breast	MCF7	IFNg	4734	1646
Breast	MCF7	IFNb	4113	1304
Breast	MCF7	IFNa	4698	962.9
Breast	MCF7	HSA (UL2)	3189	0
Breast	MCF7	HSA (LR2)	3919	1327
Breast	MCF7	CSF1	5809	1559
Breast	ADRr	IGF1	9817	10012
Breast	ADRr	HSA (UL1)	3059	1882
Breast	ADRr	HSA (LR1)	3207	2132
Breast	ADRr	HRG1b (EGFD)	22892	21170
Breast	ADRr	HRG1b (ECD)	20753	20682
Breast	ADRr	HRG1a (EGFD)	8496	7612
Breast	ADRr	HRG (CF)	16770	17285
Breast	ADRr	HGF	9127	8234
Breast	ADRr	HBEGF	6599	5185
Breast	ADRr	GDNF	2949	1929
Breast	ADRr	GCSF	2191	1768
Breast	ADRr	EphB2	1950	1737
Breast	ADRr	EphA1	2081	1623
Breast	ADRr	EGF	6764	6940
Breast	ADRr	Cr1	1957	1729
Breast	ADRr	CXCL8	2074	1694
Breast	ADRr	CXCL3	2465	1745
Breast	ADRr	CXCL2	2891	2058
Breast	ADRr	CXCL12	2687	2172
Breast	ADRr	CXCL1	2036	2032
Breast	ADRr	CD29 mAb	1662	1808
Breast	ADRr	CCL5	2860	1373
Breast	ADRr	CCL4	2943	2034
Breast	ADRr	CCL3	1971	2166
Breast	ADRr	CCL22	1925	1586
Breast	ADRr	CCL20	2132	1576
Breast	ADRr	CCL2	3320	3023
Breast	ADRr	CCL19	1940	1439
Breast	ADRr	BTC	6558	6959
Breast	ADRr	BDNF	2349	1748
Breast	ADRr	AR	5243	5224
Breast	ADRr	ADAM17	2067	2008
Breast	ADRr	Wnt5a	3351	1782
Breast	ADRr	Wnt3a	3054	2214
Breast	ADRr	Wnt1	2253	1566
Breast	ADRr	TNFa	6482	6261
Breast	ADRr	TGFb1	2747	1733
Breast	ADRr	TGFa	6961	6866
Breast	ADRr	SCF	3566	1936
Breast	ADRr	RGD	3064	2014
Breast	ADRr	PRL	3833	2748
Breast	ADRr	PDGFBB	6522	7630
Breast	ADRr	PDGFAB	6416	6490
Breast	ADRr	PDGFAA	2639	1683
Breast	ADRr	NGFb	2451	1967
Breast	ADRr	MSP	3119	1694
Breast	ADRr	MMP9	3988	1668
Breast	ADRr	KGF	2952	2818
Breast	ADRr	Ins	5687	5491
Breast	ADRr	IL6	3153	2914
Breast	ADRr	IL4	3213	2849
Breast	ADRr	IL2	2599	2240
Breast	ADRr	IL1a	6205	6003
Breast	ADRr	IL18	2446	2079
Breast	ADRr	IL15	3325	2685
Breast	ADRr	IL13	3836	2750
Breast	ADRr	IL10	3110	1873
Breast	ADRr	IGF2	6426	6581
Breast	ADRr	IFNg	2632	1994
Breast	ADRr	IFNb	2837	1891
Breast	ADRr	IFNa	3188	2084
Breast	ADRr	HSA (UL2)	3457	2178
Breast	ADRr	HSA (LR2)	3011	2323
Breast	ADRr	CSF1	2891	2404
Breast	BT549	IGF1	7872	9336
Breast	BT549	HSA (UL1)	2340	3596
Breast	BT549	HSA (LR1)	3472	5689
Breast	BT549	HRG1b (EGFD)	2180	3656
Breast	BT549	HRG1b (ECD)	2564	4547
Breast	BT549	HRG1a (EGFD)	1747	3126
Breast	BT549	HRG (CF)	2473	4070
Breast	BT549	HGF	9783	11630
Breast	BT549	HBEGF	3609	4480
Breast	BT549	GDNF	4536	4588
Breast	BT549	GCSF	2290	4519
Breast	BT549	EphB2	2724	4026
Breast	BT549	EphA1	1804	3564
Breast	BT549	EGF	4270	5795
Breast	BT549	Cr1	2435	4685
Breast	BT549	CXCL8	1903	2748
Breast	BT549	CXCL3	1971	2702
Breast	BT549	CXCL2	2986	5632
Breast	BT549	CXCL12	1759	3289
Breast	BT549	CXCL1	2484	5187
Breast	BT549	CD29 mAb	2146	3787
Breast	BT549	CCL5	2211	3515
Breast	BT549	CCL4	3047	6282
Breast	BT549	CCL3	2553	4027
Breast	BT549	CCL22	1907	4748
Breast	BT549	CCL20	2059	3692
Breast	BT549	CCL2	2252	3879
Breast	BT549	CCL19	2203	3755
Breast	BT549	BTC	4266	6401
Breast	BT549	BDNF	2271	3851
Breast	BT549	AR	3309	4897
Breast	BT549	ADAM17	2249	4333
Breast	BT549	Wnt5a	2868	2888
Breast	BT549	Wnt3a	2446	2712
Breast	BT549	Wnt1	2236	3032
Breast	BT549	TNFa	4387	5218
Breast	BT549	TGFb1	0	2910
Breast	BT549	TGFa	6016	5214
Breast	BT549	SCF	2392	2162
Breast	BT549	RGD	5024	3512
Breast	BT549	PRL	3462	3462
Breast	BT549	PDGFBB	3446	3874
Breast	BT549	PDGFAB	3322	2880
Breast	BT549	PDGFAA	2973	2507
Breast	BT549	NGFb	2919	1890
Breast	BT549	MSP	2211	2138
Breast	BT549	MMP9	2550	2168
Breast	BT549	KGF	3357	2575
Breast	BT549	Ins	9622	7540
Breast	BT549	IL6	3463	3333
Breast	BT549	IL4	5807	5143
Breast	BT549	IL2	3359	3017
Breast	BT549	IL1a	5749	5263
Breast	BT549	IL18	2144	2217
Breast	BT549	IL15	2925	2435
Breast	BT549	IL13	9815	6525
Breast	BT549	IL10	4216	3417
Breast	BT549	IGF2	8793	7098
Breast	BT549	IFNg	2998	3059
Breast	BT549	IFNb	2792	2229
Breast	BT549	IFNa	1925	2640
Breast	BT549	HSA (UL2)	3935	2556
Breast	BT549	HSA (LR2)	5996	4148
Breast	BT549	CSF1	7526	4650
Breast	T47D	IGF1	7929	11471
Breast	T47D	HSA (UL1)	2897	3017
Breast	T47D	HSA (LR1)	3576	3813
Breast	T47D	HRG1b (EGFD)	34756	33277
Breast	T47D	HRG1b (ECD)	34033	26861
Breast	T47D	HRG1a (EGFD)	27255	22730
Breast	T47D	HRG (CF)	32214	32100
Breast	T47D	HGF	3694	3165
Breast	T47D	HBEGF	11908	8283
Breast	T47D	GDNF	3835	4576
Breast	T47D	GCSF	0	3665
Breast	T47D	EphB2	0	3415
Breast	T47D	EphA1	0	3212
Breast	T47D	EGF	7048	8743
Breast	T47D	Cr1	0	3106
Breast	T47D	CXCL8	0	2386
Breast	T47D	CXCL3	3512	2615
Breast	T47D	CXCL2	3093	4281
Breast	T47D	CXCL12	1500	2852
Breast	T47D	CXCL1	0	4592
Breast	T47D	CD29 mAb	0	3385
Breast	T47D	CCL5	2990	3633
Breast	T47D	CCL4	3587	4749
Breast	T47D	CCL3	2228	3754
Breast	T47D	CCL22	0	3352
Breast	T47D	CCL20	0	3364
Breast	T47D	CCL2	0	4982
Breast	T47D	CCL19	1785	3343
Breast	T47D	BTC	12964	17887
Breast	T47D	BDNF	1959	4885
Breast	T47D	AR	6083	7701
Breast	T47D	ADAM17	0	3813
Breast	T47D	Wnt5a	3721	4569
Breast	T47D	Wnt3a	3326	4864
Breast	T47D	Wnt1	4362	6045
Breast	T47D	TNFa	4483	5993
Breast	T47D	TGFb1	2289	3571
Breast	T47D	TGFa	18481	12334
Breast	T47D	SCF	1888	4258
Breast	T47D	RGD	2809	3439
Breast	T47D	PRL	18853	14051
Breast	T47D	PDGFBB	3079	4278
Breast	T47D	PDGFAB	3842	3465
Breast	T47D	PDGFAA	2928	3491
Breast	T47D	NGFb	2447	3642
Breast	T47D	MSP	11465	10191
Breast	T47D	MMP9	2417	4832
Breast	T47D	KGF	5726	5891
Breast	T47D	Ins	5991	6090
Breast	T47D	IL6	8174	7075
Breast	T47D	IL4	8404	6637
Breast	T47D	IL2	2692	4527
Breast	T47D	IL1a	6450	5916
Breast	T47D	IL18	2807	4370
Breast	T47D	IL15	3452	5916
Breast	T47D	IL13	7507	7745
Breast	T47D	IL10	4587	5329
Breast	T47D	IGF2	8703	7986
Breast	T47D	IFNg	4251	4558
Breast	T47D	IFNb	5583	5886
Breast	T47D	IFNa	6454	5855
Breast	T47D	HSA (UL2)	3053	4646
Breast	T47D	HSA (LR2)	3147	5198
Breast	T47D	CSF1	3846	4206
Breast	HS578T	IGF1	10140	12189
Breast	HS578T	HSA (UL1)	4796	8016
Breast	HS578T	HSA (LR1)	6854	9157
Breast	HS578T	HRG1b (EGFD)	3255	4930
Breast	HS578T	HRG1b (ECD)	4566	5853
Breast	HS578T	HRG1a (EGFD)	4120	4220
Breast	HS578T	HRG (CF)	3414	5324
Breast	HS578T	HGF	35991	33504
Breast	HS578T	HBEGF	27213	27744
Breast	HS578T	GDNF	6160	9847
Breast	HS578T	GCSF	3936	5031
Breast	HS578T	EphB2	2903	4057
Breast	HS578T	EphA1	2669	4332
Breast	HS578T	EGF	23466	30454
Breast	HS578T	Cr1	3791	5013
Breast	HS578T	CXCL8	2907	4028
Breast	HS578T	CXCL3	3584	5397
Breast	HS578T	CXCL2	7609	9197
Breast	HS578T	CXCL12	2334	3441
Breast	HS578T	CXCL1	4515	5755
Breast	HS578T	CD29 mAb	2364	4136
Breast	HS578T	CCL5	6013	7272
Breast	HS578T	CCL4	7699	9508
Breast	HS578T	CCL3	6889	8103
Breast	HS578T	CCL22	3001	3528
Breast	HS578T	CCL20	3650	4125
Breast	HS578T	CCL2	16152	13120
Breast	HS578T	CCL19	3713	4859
Breast	HS578T	BTC	30640	26169
Breast	HS578T	BDNF	4965	7672
Breast	HS578T	AR	27112	23769
Breast	HS578T	ADAM17	4628	5451
Breast	HS578T	Wnt5a	12304	8261
Breast	HS578T	Wnt3a	11558	8237
Breast	HS578T	Wnt1	9958	5954
Breast	HS578T	TNFa	11889	6710
Breast	HS578T	TGFb1	9183	4708
Breast	HS578T	TGFa	45425	27529
Breast	HS578T	SCF	7422	2773
Breast	HS578T	RGD	15722	11667
Breast	HS578T	PRL	25609	18040
Breast	HS578T	PDGFBB	78920	50611
Breast	HS578T	PDGFAB	79659	50181
Breast	HS578T	PDGFAA	24283	12399
Breast	HS578T	NGFb	13934	7766
Breast	HS578T	MSP	9597	6323
Breast	HS578T	MMP9	10095	4127
Breast	HS578T	KGF	14504	9473
Breast	HS578T	Ins	16358	10445
Breast	HS578T	IL6	13385	9455
Breast	HS578T	IL4	20815	12005
Breast	HS578T	IL2	11964	8550
Breast	HS578T	IL1a	18167	14021
Breast	HS578T	IL18	10286	6544
Breast	HS578T	IL15	12710	7019
Breast	HS578T	IL13	33172	19990
Breast	HS578T	IL10	14500	10270
Breast	HS578T	IGF2	20397	13455
Breast	HS578T	IFNg	13984	7670
Breast	HS578T	IFNb	12743	8020
Breast	HS578T	IFNa	12051	8402
Breast	HS578T	HSA (UL2)	9713	8248
Breast	HS578T	HSA (LR2)	15339	10864
Breast	HS578T	CSF1	19286	14842
CNS	SF268	IGF1	28136	25569
CNS	SF268	HSA (UL1)	3728	3351
CNS	SF268	HSA (LR1)	4902	4050
CNS	SF268	HRG1b (EGFD)	10868	8472
CNS	SF268	HRG1b (ECD)	9712	8451
CNS	SF268	HRG1a (EGFD)	3450	2205
CNS	SF268	HRG (CF)	5834	4125
CNS	SF268	HGF	39668	28860
CNS	SF268	HBEGF	19632	14318
CNS	SF268	GDNF	4246	3751
CNS	SF268	GCSF	3574	2928
CNS	SF268	EphB2	3395	2192
CNS	SF268	EphA1	2600	1958
CNS	SF268	EGF	12845	13332
CNS	SF268	Cr1	3417	1836
CNS	SF268	CXCL8	2888	1388
CNS	SF268	CXCL3	4026	2516
CNS	SF268	CXCL2	4888	3400
CNS	SF268	CXCL12	2599	2451
CNS	SF268	CXCL1	3659	2533
CNS	SF268	CD29 mAb	2953	2313
CNS	SF268	CCL5	3982	3184
CNS	SF268	CCL4	5068	4178
CNS	SF268	CCL3	4415	4744
CNS	SF268	CCL22	3101	1657
CNS	SF268	CCL20	3193	2618
CNS	SF268	CCL2	4957	4087
CNS	SF268	CCL19	2463	2492
CNS	SF268	BTC	7779	8606
CNS	SF268	BDNF	2567	3930
CNS	SF268	AR	19970	19577
CNS	SF268	ADAM17	4169	4093
CNS	SF268	Wnt5a	3151	2789
CNS	SF268	Wnt3a	3227	2319
CNS	SF268	Wnt1	3302	2087
CNS	SF268	TNFa	6345	4967
CNS	SF268	TGFb1	2817	960.6
CNS	SF268	TGFa	21366	15485
CNS	SF268	SCF	7905	4633
CNS	SF268	RGD	3760	3202
CNS	SF268	PRL	3959	2465
CNS	SF268	PDGFBB	13715	9427
CNS	SF268	PDGFAB	13163	8716
CNS	SF268	PDGFAA	9395	4798
CNS	SF268	NGFb	3049	1468
CNS	SF268	MSP	2163	1103
CNS	SF268	MMP9	3031	1624
CNS	SF268	KGF	2922	1922
CNS	SF268	Ins	11840	8484
CNS	SF268	IL6	4017	2655
CNS	SF268	IL4	6106	2913
CNS	SF268	IL2	3326	1938
CNS	SF268	IL1a	8400	5703
CNS	SF268	IL18	2693	1703
CNS	SF268	IL15	3269	2227
CNS	SF268	IL13	4849	3729
CNS	SF268	IL10	4279	2309
CNS	SF268	IGF2	12515	8365
CNS	SF268	IFNg	3191	1868
CNS	SF268	IFNb	2820	1728
CNS	SF268	IFNa	3200	1643
CNS	SF268	HSA (UL2)	3971	2144
CNS	SF268	HSA (LR2)	3661	3427
CNS	SF268	CSF1	4532	3252
CNS	U251	IGF1	25010	38060
CNS	U251	HSA (UL1)	27505	15572
CNS	U251	HSA (LR1)	19378	24801
CNS	U251	HRG1b (EGFD)	21556	23619
CNS	U251	HRG1b (ECD)	22712	24713
CNS	U251	HRG1a (EGFD)	23340	21041
CNS	U251	HRG (CF)	25514	23727
CNS	U251	HGF	51965	41099
CNS	U251	HBEGF	40925	22573
CNS	U251	GDNF	18735	28168
CNS	U251	GCSF	20809	26574
CNS	U251	EphB2	21477	24430
CNS	U251	EphA1	22164	24645
CNS	U251	EGF	35515	41754
CNS	U251	Cr1	20189	23587
CNS	U251	CXCL8	19619	19841
CNS	U251	CXCL3	28945	15728
CNS	U251	CXCL2	19783	28475
CNS	U251	CXCL12	22913	20576
CNS	U251	CXCL1	20942	24610
CNS	U251	CD29 mAb	23446	22513
CNS	U251	CCL5	27795	15494
CNS	U251	CCL4	28526	27042
CNS	U251	CCL3	26964	25588
CNS	U251	CCL22	19698	22868
CNS	U251	CCL20	22975	21467
CNS	U251	CCL2	38304	24446
CNS	U251	CCL19	20809	20588
CNS	U251	BTC	46313	40228
CNS	U251	BDNF	24377	25700
CNS	U251	AR	39643	35400
CNS	U251	ADAM17	30332	20868
CNS	U251	Wnt5a	30467	34374
CNS	U251	Wnt3a	28157	34936
CNS	U251	Wnt1	25579	34983
CNS	U251	TNFa	31836	36994
CNS	U251	TGFb1	23233	28041
CNS	U251	TGFa	43063	50848
CNS	U251	SCF	25249	24916
CNS	U251	RGD	37322	42905
CNS	U251	PRL	31930	38924
CNS	U251	PDGFBB	47094	62093
CNS	U251	PDGFAB	43835	57505
CNS	U251	PDGFAA	45873	51353
CNS	U251	NGFb	27365	25538
CNS	U251	MSP	27071	27758
CNS	U251	MMP9	28617	24855
CNS	U251	KGF	36967	32938
CNS	U251	Ins	37868	39678
CNS	U251	IL6	39228	33782
CNS	U251	IL4	36592	32726
CNS	U251	IL2	35157	29756
CNS	U251	IL1a	36298	27790
CNS	U251	IL18	29213	28288
CNS	U251	IL15	29446	21806
CNS	U251	IL13	45660	40232
CNS	U251	IL10	40007	33258
CNS	U251	IGF2	44975	39844
CNS	U251	IFNg	29310	31754
CNS	U251	IFNb	25343	27558
CNS	U251	IFNa	29703	23087
CNS	U251	HSA (UL2)	29901	22126
CNS	U251	HSA (LR2)	33688	37963
CNS	U251	CSF1	42911	38287
CNS	SM539	IGF1	20458	14086
CNS	SM539	HSA (UL1)	15908	12038
CNS	SM539	HSA (LR1)	16592	10137
CNS	SM539	HRG1b (EGFD)	15110	11910
CNS	SM539	HRG1b (ECD)	16532	9365
CNS	SM539	HRG1a (EGFD)	12571	8563
CNS	SM539	HRG (CF)	14651	10153
CNS	SM539	HGF	36901	22285
CNS	SM539	HBEGF	31402	19574
CNS	SM539	GDNF	16434	8467
CNS	SM539	GCSF	13534	10780
CNS	SM539	EphB2	9112	7780
CNS	SM539	EphA1	10061	9863
CNS	SM539	EGF	30019	25528
CNS	SM539	Cr1	13730	9158
CNS	SM539	CXCL8	14221	8443
CNS	SM539	CXCL3	15152	10320
CNS	SM539	CXCL2	16456	9226
CNS	SM539	CXCL12	13103	9270
CNS	SM539	CXCL1	13201	10440
CNS	SM539	CD29 mAb	13217	9266
CNS	SM539	CCL5	16836	11051
CNS	SM539	CCL4	15731	9186
CNS	SM539	CCL3	15816	9006
CNS	SM539	CCL22	13548	12665
CNS	SM539	CCL20	14183	9729
CNS	SM539	CCL2	18922	11059
CNS	SM539	CCL19	14987	9334
CNS	SM539	BTC	30205	20935
CNS	SM539	BDNF	16494	12796
CNS	SM539	AR	35511	23407
CNS	SM539	ADAM17	15053	10768
CNS	SM539	Wnt5a	12036	14145
CNS	SM539	Wnt3a	15209	14040
CNS	SM539	Wnt1	15742	14886
CNS	SM539	TNFa	19328	20430
CNS	SM539	TGFb1	12831	10723
CNS	SM539	TGFa	26842	28738
CNS	SM539	SCF	15577	12019
CNS	SM539	RGD	13138	10044
CNS	SM539	PRL	10465	16038
CNS	SM539	PDGFBB	34064	52589
CNS	SM539	PDGFAB	36253	45310
CNS	SM539	PDGFAA	22154	25179
CNS	SM539	NGFb	12734	12298
CNS	SM539	MSP	11539	10048
CNS	SM539	MMP9	14185	12129
CNS	SM539	KGF	12666	15058
CNS	SM539	Ins	17286	18598
CNS	SM539	IL6	15444	14389
CNS	SM539	IL4	19105	17252
CNS	SM539	IL2	16346	16019
CNS	SM539	IL1a	24690	21063
CNS	SM539	IL18	14113	11771
CNS	SM539	IL15	16805	11533
CNS	SM539	IL13	21150	17331
CNS	SM539	IL10	15541	17527
CNS	SM539	IGF2	17796	15891
CNS	SM539	IFNg	13290	11865
CNS	SM539	IFNb	13173	11175
CNS	SM539	IFNa	13343	14115
CNS	SM539	HSA (UL2)	15748	13897
CNS	SM539	HSA (LR2)	14449	17171
CNS	SM539	CSF1	12857	16701
CNS	SNB19	IGF1	24301	19470
CNS	SNB19	HSA (UL1)	10409	10249
CNS	SNB19	HSA (LR1)	10026	9266
CNS	SNB19	HRG1b (EGFD)	7651	6346
CNS	SNB19	HRG1b (ECD)	8031	6610
CNS	SNB19	HRG1a (EGFD)	7851	5927
CNS	SNB19	HRG (CF)	9582	4594
CNS	SNB19	HGF	32146	25762
CNS	SNB19	HBEGF	26299	23971
CNS	SNB19	GDNF	10010	8830
CNS	SNB19	GCSF	8794	6997
CNS	SNB19	EphB2	7426	5532
CNS	SNB19	EphA1	6671	6969
CNS	SNB19	EGF	25320	21263
CNS	SNB19	Cr1	7398	6838
CNS	SNB19	CXCL8	7341	5899
CNS	SNB19	CXCL3	10070	9314
CNS	SNB19	CXCL2	10010	10336
CNS	SNB19	CXCL12	7885	7005
CNS	SNB19	CXCL1	8585	7704
CNS	SNB19	CD29 mAb	6624	6402
CNS	SNB19	CCL5	12366	9917
CNS	SNB19	CCL4	10349	9166
CNS	SNB19	CCL3	9766	5024
CNS	SNB19	CCL22	7062	5376
CNS	SNB19	CCL20	8560	7572
CNS	SNB19	CCL2	15712	13399
CNS	SNB19	CCL19	9684	6794
CNS	SNB19	BTC	25051	22261
CNS	SNB19	BDNF	8728	8591
CNS	SNB19	AR	23560	22345
CNS	SNB19	ADAM17	8715	7720
CNS	SNB19	Wnt5a	10127	9780
CNS	SNB19	Wnt3a	11031	10625
CNS	SNB19	Wnt1	8816	8140
CNS	SNB19	TNFa	12311	9186
CNS	SNB19	TGFb1	8589	7484
CNS	SNB19	TGFa	23947	24180
CNS	SNB19	SCF	10576	10142
CNS	SNB19	RGD	9206	8600
CNS	SNB19	PRL	16010	13610
CNS	SNB19	PDGFBB	21263	20053
CNS	SNB19	PDGFAB	19870	18549
CNS	SNB19	PDGFAA	16872	15020
CNS	SNB19	NGFb	10253	8811
CNS	SNB19	MSP	9173	6911
CNS	SNB19	MMP9	14239	8898
CNS	SNB19	KGF	10731	9625
CNS	SNB19	Ins	16798	14130
CNS	SNB19	IL6	11555	11593
CNS	SNB19	IL4	12180	11084
CNS	SNB19	IL2	12479	9561
CNS	SNB19	IL1a	15810	14002
CNS	SNB19	IL18	9916	7303
CNS	SNB19	IL15	15402	10670
CNS	SNB19	IL13	16801	12864
CNS	SNB19	IL10	13232	10821
CNS	SNB19	IGF2	23447	18884
CNS	SNB19	IFNg	8905	8869
CNS	SNB19	IFNb	9810	7360
CNS	SNB19	IFNa	11080	7963
CNS	SNB19	HSA (UL2)	12773	9731
CNS	SNB19	HSA (LR2)	11804	10150
CNS	SNB19	CSF1	14094	11005
CNS	SNB75	IGF1	25817	27540
CNS	SNB75	HSA (UL1)	6334	13291
CNS	SNB75	HSA (LR1)	6922	11032
CNS	SNB75	HRG1b (EGFD)	34275	47016
CNS	SNB75	HRG1b (ECD)	26552	40222
CNS	SNB75	HRG1a (EGFD)	20806	32849
CNS	SNB75	HRG (CF)	41298	47194
CNS	SNB75	HGF	17482	31063
CNS	SNB75	HBEGF	7910	18033
CNS	SNB75	GDNF	7077	11849
CNS	SNB75	GCSF	4998	6846
CNS	SNB75	EphB2	5414	5857
CNS	SNB75	EphA1	4343	4988
CNS	SNB75	EGF	9070	10646
CNS	SNB75	Cr1	3764	5219
CNS	SNB75	CXCL8	3725	5897
CNS	SNB75	CXCL3	4308	12130
CNS	SNB75	CXCL2	5923	11146
CNS	SNB75	CXCL12	2997	6321
CNS	SNB75	CXCL1	4593	6408
CNS	SNB75	CD29 mAb	3275	4734
CNS	SNB75	CCL5	5156	14620
CNS	SNB75	CCL4	6799	12037
CNS	SNB75	CCL3	6502	7694
CNS	SNB75	CCL22	3627	4444
CNS	SNB75	CCL20	2585	6223
CNS	SNB75	CCL2	7656	8380
CNS	SNB75	CCL19	2892	5457
CNS	SNB75	BTC	18131	18507
CNS	SNB75	BDNF	5989	6174
CNS	SNB75	AR	7902	8498
CNS	SNB75	ADAM17	4855	7078
CNS	SNB75	Wnt5a	16791	9122
CNS	SNB75	Wnt3a	18561	8211
CNS	SNB75	Wnt1	16278	7313
CNS	SNB75	TNFa	19541	12380
CNS	SNB75	TGFb1	10874	6971
CNS	SNB75	TGFa	16410	12138
CNS	SNB75	SCF	11881	12046
CNS	SNB75	RGD	17624	11096
CNS	SNB75	PRL	18175	11299
CNS	SNB75	PDGFBB	29239	15199
CNS	SNB75	PDGFAB	25112	14224
CNS	SNB75	PDGFAA	12258	5955
CNS	SNB75	NGFb	11297	6080
CNS	SNB75	MSP	10025	6003
CNS	SNB75	MMP9	12300	9425
CNS	SNB75	KGF	21710	12947
CNS	SNB75	Ins	42197	22764
CNS	SNB75	IL6	21752	12086
CNS	SNB75	IL4	14624	8833
CNS	SNB75	IL2	12026	9293
CNS	SNB75	IL1a	26231	15376
CNS	SNB75	IL18	11516	7394
CNS	SNB75	IL15	15428	11159
CNS	SNB75	IL13	20645	13322
CNS	SNB75	IL10	17736	10169
CNS	SNB75	IGF2	37653	24420
CNS	SNB75	IFNg	14670	8137
CNS	SNB75	IFNb	19298	11527
CNS	SNB75	IFNa	20695	11310
CNS	SNB75	HSA (UL2)	15001	12476
CNS	SNB75	HSA (LR2)	19008	11208
CNS	SNB75	CSF1	18155	12211
CNS	SF295	IGF1	37250	26828
CNS	SF295	HSA (UL1)	30315	24991
CNS	SF295	HSA (LR1)	33734	22923
CNS	SF295	HRG1b (EGFD)	30941	19108
CNS	SF295	HRG1b (ECD)	25019	19123
CNS	SF295	HRG1a (EGFD)	30354	14798
CNS	SF295	HRG (CF)	30444	21155
CNS	SF295	HGF	38388	23470
CNS	SF295	HBEGF	47909	30983
CNS	SF295	GDNF	34982	23608
CNS	SF295	GCSF	31293	25194
CNS	SF295	EphB2	29419	22130
CNS	SF295	EphA1	31293	19891
CNS	SF295	EGF	54273	38920
CNS	SF295	Cr1	29232	20112
CNS	SF295	CXCL8	29404	22057
CNS	SF295	CXCL3	27483	21608
CNS	SF295	CXCL2	32412	23749
CNS	SF295	CXCL12	34317	19174
CNS	SF295	CXCL1	32263	24571
CNS	SF295	CD29 mAb	29795	19248
CNS	SF295	CCL5	30788	26355
CNS	SF295	CCL4	32826	24582
CNS	SF295	CCL3	32795	26679
CNS	SF295	CCL22	29474	21677
CNS	SF295	CCL20	29744	16694
CNS	SF295	CCL2	31453	24397
CNS	SF295	CCL19	29987	21932
CNS	SF295	BTC	53389	39959
CNS	SF295	BDNF	31025	24673
CNS	SF295	AR	38873	24339
CNS	SF295	ADAM17	29267	24448
CNS	SF295	Wnt5a	50481	31994
CNS	SF295	Wnt3a	44828	31128
CNS	SF295	Wnt1	49030	30808
CNS	SF295	TNFa	54616	39521
CNS	SF295	TGFb1	43221	27916
CNS	SF295	TGFa	75513	48155
CNS	SF295	SCF	42156	26650
CNS	SF295	RGD	52524	30197
CNS	SF295	PRL	60774	31489
CNS	SF295	PDGFBB	102000	65098
CNS	SF295	PDGFAB	99237	58438
CNS	SF295	PDGFAA	52751	26459
CNS	SF295	NGFb	53381	27721
CNS	SF295	MSP	54115	27551
CNS	SF295	MMP9	50224	25156
CNS	SF295	KGF	53021	28950
CNS	SF295	Ins	55308	28493
CNS	SF295	IL6	53224	30307
CNS	SF295	IL4	55971	29594
CNS	SF295	IL2	51738	25009
CNS	SF295	IL1a	58785	34533
CNS	SF295	IL18	47907	26370
CNS	SF295	IL15	49179	24692
CNS	SF295	IL13	58453	38483
CNS	SF295	IL10	50485	30241
CNS	SF295	IGF2	46503	27993
CNS	SF295	IFNg	51334	27419
CNS	SF295	IFNb	51865	27110
CNS	SF295	IFNa	47410	26539
CNS	SF295	HSA (UL2)	49250	22956
CNS	SF295	HSA (LR2)	44269	30615
CNS	SF295	CSF1	56037	34329
Colon	SW620	IGF1	11252	5987
Colon	SW620	HSA (UL1)	2908	1388
Colon	SW620	HSA (LR1)	3232	1599
Colon	SW620	HRG1b (EGFD)	6505	2740
Colon	SW620	HRG1b (ECD)	6352	2833
Colon	SW620	HRG1a (EGFD)	2844	1174
Colon	SW620	HRG (CF)	3379	1348
Colon	SW620	HGF	2914	1233
Colon	SW620	HBEGF	2941	1565
Colon	SW620	GDNF	3756	1770
Colon	SW620	GCSF	2791	1410
Colon	SW620	EphB2	2741	1435
Colon	SW620	EphA1	2906	891.3
Colon	SW620	EGF	2677	1140
Colon	SW620	Cr1	2747	1562
Colon	SW620	CXCL8	2625	1310
Colon	SW620	CXCL3	2637	1335
Colon	SW620	CXCL2	3162	1693
Colon	SW620	CXCL12	2457	978.3
Colon	SW620	CXCL1	2671	1506
Colon	SW620	CD29 mAb	2824	1084
Colon	SW620	CCL5	2313	1456
Colon	SW620	CCL4	3666	2056
Colon	SW620	CCL3	3015	1603
Colon	SW620	CCL22	2467	1251
Colon	SW620	CCL20	2625	1167
Colon	SW620	CCL2	2661	1357
Colon	SW620	CCL19	2494	1084
Colon	SW620	BTC	2681	885.1
Colon	SW620	BDNF	3001	1071
Colon	SW620	AR	2400	1245
Colon	SW620	ADAM17	3155	1533
Colon	SW620	Wnt5a	902.4	0
Colon	SW620	Wnt3a	785.3	0
Colon	SW620	Wnt1	1185	0
Colon	SW620	TNFa	1512	0
Colon	SW620	TGFb1	1464	0
Colon	SW620	TGFa	1198	0
Colon	SW620	SCF	1517	0
Colon	SW620	RGD	2398	0
Colon	SW620	PRL	1733	0
Colon	SW620	PDGFBB	985.2	0
Colon	SW620	PDGFAB	1112	0
Colon	SW620	PDGFAA	1457	0
Colon	SW620	NGFb	1223	0
Colon	SW620	MSP	1519	0
Colon	SW620	MMP9	1688	0
Colon	SW620	KGF	1522	0
Colon	SW620	Ins	2122	0
Colon	SW620	IL6	1385	0
Colon	SW620	IL4	2429	0
Colon	SW620	IL2	2070	0
Colon	SW620	IL1a	1874	0
Colon	SW620	IL18	1574	0
Colon	SW620	IL15	1471	0
Colon	SW620	IL13	3242	0
Colon	SW620	IL10	1750	0
Colon	SW620	IGF2	5875	3370
Colon	SW620	IFNg	1233	0
Colon	SW620	IFNb	1633	0
Colon	SW620	IFNa	1612	0
Colon	SW620	HSA (UL2)	2177	0
Colon	SW620	HSA (LR2)	1833	0
Colon	SW620	CSF1	2343	0
Colon	HCT15	IGF1	2711	790
Colon	HCT15	HSA (UL1)	4050	0
Colon	HCT15	HSA (LR1)	3030	429.3
Colon	HCT15	HRG1b (EGFD)	7392	6562
Colon	HCT15	HRG1b (ECD)	6125	5852
Colon	HCT15	HRG1a (EGFD)	4129	3694
Colon	HCT15	HRG (CF)	6055	6728
Colon	HCT15	HGF	1282	0
Colon	HCT15	HBEGF	1365	0
Colon	HCT15	GDNF	2377	497.9
Colon	HCT15	GCSF	1746	550.7
Colon	HCT15	EphB2	885.2	0
Colon	HCT15	EphA1	612.3	0
Colon	HCT15	EGF	1571	309.3
Colon	HCT15	Cr1	694.5	0
Colon	HCT15	CXCL8	0	0
Colon	HCT15	CXCL3	3259	0
Colon	HCT15	CXCL2	2196	566.9
Colon	HCT15	CXCL12	1317	0
Colon	HCT15	CXCL1	1854	421.2
Colon	HCT15	CD29 mAb	631.4	0
Colon	HCT15	CCL5	3901	0
Colon	HCT15	CCL4	3885	489.8
Colon	HCT15	CCL3	2909	364.1
Colon	HCT15	CCL22	1412	0
Colon	HCT15	CCL20	1403	0
Colon	HCT15	CCL2	3236	421.2
Colon	HCT15	CCL19	1625	0
Colon	HCT15	BTC	3389	1037
Colon	HCT15	BDNF	2512	0
Colon	HCT15	AR	2474	0
Colon	HCT15	ADAM17	2143	0
Colon	HCT15	Wnt5a	1333	0
Colon	HCT15	Wnt3a	1272	0
Colon	HCT15	Wnt1	1664	0
Colon	HCT15	TNFa	1721	0
Colon	HCT15	TGFb1	1359	0
Colon	HCT15	TGFa	2415	770.7
Colon	HCT15	SCF	2435	0
Colon	HCT15	RGD	1155	0
Colon	HCT15	PRL	1175	0
Colon	HCT15	PDGFBB	1128	0
Colon	HCT15	PDGFAB	806.9	0
Colon	HCT15	PDGFAA	726.4	0
Colon	HCT15	NGFb	940.9	0
Colon	HCT15	MSP	1671	348
Colon	HCT15	MMP9	2013	0
Colon	HCT15	KGF	1065	366.3
Colon	HCT15	Ins	1356	770.7
Colon	HCT15	IL6	1433	184.8
Colon	HCT15	IL4	1500	0
Colon	HCT15	IL2	1738	0
Colon	HCT15	IL1a	1879	0
Colon	HCT15	IL18	1085	0
Colon	HCT15	IL15	1648	0
Colon	HCT15	IL13	1463	1167
Colon	HCT15	IL10	991.2	251.6
Colon	HCT15	IGF2	3116	0
Colon	HCT15	IFNg	867.2	0
Colon	HCT15	IFNb	1004	0
Colon	HCT15	IFNa	1309	0
Colon	HCT15	HSA (UL2)	2492	0
Colon	HCT15	HSA (LR2)	1614	0
Colon	HCT15	CSF1	1396	355.1
Colon	HCC2998	IGF1	15646	15967
Colon	HCC2998	HSA (UL1)	1833	2197
Colon	HCC2998	HSA (LR1)	2477	3109
Colon	HCC2998	HRG1b (EGFD)	42815	34657
Colon	HCC2998	HRG1b (ECD)	35423	29730
Colon	HCC2998	HRG1a (EGFD)	7287	8177
Colon	HCC2998	HRG (CF)	27912	24732
Colon	HCC2998	HGF	7101	6922
Colon	HCC2998	HBEGF	3913	4027
Colon	HCC2998	GDNF	2743	3299
Colon	HCC2998	GCSF	2059	3024
Colon	HCC2998	EphB2	1888	2568
Colon	HCC2998	EphA1	1926	2780
Colon	HCC2998	EGF	3347	4416
Colon	HCC2998	Cr1	2556	2875
Colon	HCC2998	CXCL8	1491	2508
Colon	HCC2998	CXCL3	1895	2331
Colon	HCC2998	CXCL2	2596	3628
Colon	HCC2998	CXCL12	1907	2575
Colon	HCC2998	CXCL1	2163	2568
Colon	HCC2998	CD29 mAb	2104	2483
Colon	HCC2998	CCL5	1930	2681
Colon	HCC2998	CCL4	2537	4080
Colon	HCC2998	CCL3	2539	3890
Colon	HCC2998	CCL22	1835	2175
Colon	HCC2998	CCL20	1656	2635
Colon	HCC2998	CCL2	1736	2688
Colon	HCC2998	CCL19	1827	1990
Colon	HCC2998	BTC	4217	4561
Colon	HCC2998	BDNF	2131	2699
Colon	HCC2998	AR	2328	3140
Colon	HCC2998	ADAM17	2484	2638
Colon	HCC2998	Wnt5a	0	2324
Colon	HCC2998	Wnt3a	0	1879
Colon	HCC2998	Wnt1	2569	2998
Colon	HCC2998	TNFa	0	2374
Colon	HCC2998	TGFb1	0	1894
Colon	HCC2998	TGFa	2954	2891
Colon	HCC2998	SCF	5549	2396
Colon	HCC2998	RGD	2312	2172
Colon	HCC2998	PRL	0	1479
Colon	HCC2998	PDGFBB	0	1528
Colon	HCC2998	PDGFAB	0	1460
Colon	HCC2998	PDGFAA	0	1121
Colon	HCC2998	NGFb	0	1077
Colon	HCC2998	MSP	0	1011
Colon	HCC2998	MMP9	6073	2160
Colon	HCC2998	KGF	0	2050
Colon	HCC2998	Ins	6283	4833
Colon	HCC2998	IL6	0	1454
Colon	HCC2998	IL4	3954	3485
Colon	HCC2998	IL2	0	1844
Colon	HCC2998	IL1a	1553	2202
Colon	HCC2998	IL18	0	1060
Colon	HCC2998	IL15	6246	2088
Colon	HCC2998	IL13	5065	4620
Colon	HCC2998	IL10	1982	2368
Colon	HCC2998	IGF2	13169	9120
Colon	HCC2998	IFNg	0	1882
Colon	HCC2998	IFNb	0	957.7
Colon	HCC2998	IFNa	0	1281
Colon	HCC2998	HSA (UL2)	7342	1517
Colon	HCC2998	HSA (LR2)	2058	2484
Colon	HCC2998	CSF1	2506	1909
Colon	KM12	IGF1	13692	18958
Colon	KM12	HSA (UL1)	4269	4518
Colon	KM12	HSA (LR1)	6250	5208
Colon	KM12	HRG1b (EGFD)	10326	11397
Colon	KM12	HRG1b (ECD)	9935	11719
Colon	KM12	HRG1a (EGFD)	5322	4993
Colon	KM12	HRG (CF)	0	8283
Colon	KM12	HGF	4850	7673
Colon	KM12	HBEGF	6013	5320
Colon	KM12	GDNF	6743	5244
Colon	KM12	GCSF	5473	5037
Colon	KM12	EphB2	5382	5384
Colon	KM12	EphA1	4788	4641
Colon	KM12	EGF	6919	7198
Colon	KM12	Cr1	5182	5075
Colon	KM12	CXCL8	4229	4286
Colon	KM12	CXCL3	4542	3829
Colon	KM12	CXCL2	6416	5064
Colon	KM12	CXCL12	4999	4564
Colon	KM12	CXCL1	5635	5241
Colon	KM12	CD29 mAb	5063	5463
Colon	KM12	CCL5	4301	3972
Colon	KM12	CCL4	6786	5698
Colon	KM12	CCL3	5927	5730
Colon	KM12	CCL22	5081	4991
Colon	KM12	CCL20	4225	4613
Colon	KM12	CCL2	5707	5338
Colon	KM12	CCL19	3841	4107
Colon	KM12	BTC	6639	7734
Colon	KM12	BDNF	5024	5182
Colon	KM12	AR	4292	5330
Colon	KM12	ADAM17	4729	4894
Colon	KM12	Wnt5a	5452	4579
Colon	KM12	Wnt3a	4741	5290
Colon	KM12	Wnt1	5283	4404
Colon	KM12	TNFa	5486	4022
Colon	KM12	TGFb1	5055	3706
Colon	KM12	TGFa	6421	5795
Colon	KM12	SCF	7522	8169
Colon	KM12	RGD	6083	5128
Colon	KM12	PRL	5214	4072
Colon	KM12	PDGFBB	3940	3573
Colon	KM12	PDGFAB	4123	2607
Colon	KM12	PDGFAA	4158	2842
Colon	KM12	NGFb	4351	2530
Colon	KM12	MSP	5203	4351
Colon	KM12	MMP9	5676	5441
Colon	KM12	KGF	5980	5362
Colon	KM12	Ins	9462	9704
Colon	KM12	IL6	4499	6420
Colon	KM12	IL4	6283	6463
Colon	KM12	IL2	5224	5436
Colon	KM12	IL1a	5400	4633
Colon	KM12	IL18	4244	3475
Colon	KM12	IL15	5410	7301
Colon	KM12	IL13	8934	7556
Colon	KM12	IL10	5762	4896
Colon	KM12	IGF2	11688	14453
Colon	KM12	IFNg	3968	3056
Colon	KM12	IFNb	4441	3353
Colon	KM12	IFNa	4289	3626
Colon	KM12	HSA (UL2)	6616	8668
Colon	KM12	HSA (LR2)	6570	5818
Colon	KM12	CSF1	6347	5136
Colon	COLO205	IGF1	7664	6949
Colon	COLO205	HSA (UL1)	0	1475
Colon	COLO205	HSA (LR1)	0	1514
Colon	COLO205	HRG1b (EGFD)	6284	7417
Colon	COLO205	HRG1b (ECD)	6684	7049
Colon	COLO205	HRG1a (EGFD)	0	794
Colon	COLO205	HRG (CF)	2529	2763
Colon	COLO205	HGF	0	755.9
Colon	COLO205	HBEGF	0	0
Colon	COLO205	GDNF	0	2022
Colon	COLO205	GCSF	0	1810
Colon	COLO205	EphB2	0	1924
Colon	COLO205	EphA1	0	0
Colon	COLO205	EGF	0	766.5
Colon	COLO205	Cr1	0	1276
Colon	COLO205	CXCL8	0	802.5
Colon	COLO205	CXCL3	0	0
Colon	COLO205	CXCL2	0	2361
Colon	COLO205	CXCL12	0	749.6
Colon	COLO205	CXCL1	0	1518
Colon	COLO205	CD29 mAb	0	1016
Colon	COLO205	CCL5	0	997.3
Colon	COLO205	CCL4	1860	3733
Colon	COLO205	CCL3	0	1687
Colon	COLO205	CCL22	0	1399
Colon	COLO205	CCL20	0	942.3
Colon	COLO205	CCL2	0	2289
Colon	COLO205	CCL19	0	1628
Colon	COLO205	BTC	0	2327
Colon	COLO205	BDNF	0	2001
Colon	COLO205	AR	0	1996
Colon	COLO205	ADAM17	0	2433
Colon	COLO205	Wnt5a	913.8	1670
Colon	COLO205	Wnt3a	1217	1800
Colon	COLO205	Wnt1	395.5	1922
Colon	COLO205	TNFa	776.7	1862
Colon	COLO205	TGFb1	0	1566
Colon	COLO205	TGFa	0	1501
Colon	COLO205	SCF	0	1217
Colon	COLO205	RGD	607.8	2997
Colon	COLO205	PRL	1117	1790
Colon	COLO205	PDGFBB	1556	2021
Colon	COLO205	PDGFAB	0	1235
Colon	COLO205	PDGFAA	417.1	1354
Colon	COLO205	NGFb	282.8	1938
Colon	COLO205	MSP	0	1607
Colon	COLO205	MMP9	0	1870
Colon	COLO205	KGF	300.2	1662
Colon	COLO205	Ins	5583	5053
Colon	COLO205	IL6	1282	2291
Colon	COLO205	IL4	2321	3051
Colon	COLO205	IL2	1763	2477
Colon	COLO205	IL1a	1758	2034
Colon	COLO205	IL18	0	2204
Colon	COLO205	IL15	1160	1838
Colon	COLO205	IL13	3136	4983
Colon	COLO205	IL10	841.7	1793
Colon	COLO205	IGF2	8096	6876
Colon	COLO205	IFNg	1121	1379
Colon	COLO205	IFNb	1084	2060
Colon	COLO205	IFNa	1191	2047
Colon	COLO205	HSA (UL2)	1061	2615
Colon	COLO205	HSA (LR2)	1624	3003
Colon	COLO205	CSF1	1672	4017
Colon	HT29	IGF1	5408	6712
Colon	HT29	HSA (UL1)	2386	556.3
Colon	HT29	HSA (LR1)	2415	2165
Colon	HT29	HRG1b (EGFD)	5964	7129
Colon	HT29	HRG1b (ECD)	6182	5807
Colon	HT29	HRG1a (EGFD)	2001	1370
Colon	HT29	HRG (CF)	4483	4672
Colon	HT29	HGF	2252	1364
Colon	HT29	HBEGF	1532	914.9
Colon	HT29	GDNF	2993	1489
Colon	HT29	GCSF	2277	1254
Colon	HT29	EphB2	2232	1299
Colon	HT29	EphA1	1682	891.1
Colon	HT29	EGF	1863	1305
Colon	HT29	Cr1	2406	746.9
Colon	HT29	CXCL8	1317	732
Colon	HT29	CXCL3	1516	446.2
Colon	HT29	CXCL2	2881	1716
Colon	HT29	CXCL12	1702	660.6
Colon	HT29	CXCL1	2399	1468
Colon	HT29	CD29 mAb	2149	657.6
Colon	HT29	CCL5	1950	627.8
Colon	HT29	CCL4	3032	2823
Colon	HT29	CCL3	2370	2080
Colon	HT29	CCL22	1580	499.6
Colon	HT29	CCL20	1542	633.8
Colon	HT29	CCL2	2316	1543
Colon	HT29	CCL19	1802	767.5
Colon	HT29	BTC	2772	1376
Colon	HT29	BDNF	2891	1325
Colon	HT29	AR	2499	2129
Colon	HT29	ADAM17	1760	1769
Colon	HT29	Wnt5a	2179	2233
Colon	HT29	Wnt3a	1588	1263
Colon	HT29	Wnt1	2096	3709
Colon	HT29	TNFa	1072	1776
Colon	HT29	TGFb1	958.1	1478
Colon	HT29	TGFa	1001	1275
Colon	HT29	SCF	1077	0
Colon	HT29	RGD	2207	1570
Colon	HT29	PRL	1176	940.2
Colon	HT29	PDGFBB	2074	1709
Colon	HT29	PDGFAB	1613	900.9
Colon	HT29	PDGFAA	1089	1370
Colon	HT29	NGFb	1337	0
Colon	HT29	MSP	1328	1571
Colon	HT29	MMP9	2257	0
Colon	HT29	KGF	1655	1134
Colon	HT29	Ins	3346	2551
Colon	HT29	IL6	1572	1090
Colon	HT29	IL4	3119	2367
Colon	HT29	IL2	2523	1397
Colon	HT29	IL1a	2497	1510
Colon	HT29	IL18	2608	1684
Colon	HT29	IL15	3489	863.3
Colon	HT29	IL13	2646	2690
Colon	HT29	IL10	1885	2803
Colon	HT29	IGF2	7267	4630
Colon	HT29	IFNg	1877	902.6
Colon	HT29	IFNb	2579	447.7
Colon	HT29	IFNa	2261	0
Colon	HT29	HSA (UL2)	3214	778.7
Colon	HT29	HSA (LR2)	2074	1573
Colon	HT29	CSF1	1423	1053
Colon	HCT116	IGF1	10518	10518
Colon	HCT116	HSA (UL1)	1317	0
Colon	HCT116	HSA (LR1)	1662	1552
Colon	HCT116	HRG1b (EGFD)	7476	6545
Colon	HCT116	HRG1b (ECD)	8196	6057
Colon	HCT116	HRG1a (EGFD)	900.1	0
Colon	HCT116	HRG (CF)	3257	1924
Colon	HCT116	HGF	3936	3523
Colon	HCT116	HBEGF	0	0
Colon	HCT116	GDNF	2602	1462
Colon	HCT116	GCSF	1555	741
Colon	HCT116	EphB2	1157	577.2
Colon	HCT116	EphA1	1690	0
Colon	HCT116	EGF	1054	0
Colon	HCT116	Cr1	892	0
Colon	HCT116	CXCL8	0	0
Colon	HCT116	CXCL3	488.7	0
Colon	HCT116	CXCL2	2801	1915
Colon	HCT116	CXCL12	726.3	0
Colon	HCT116	CXCL1	1590	925.6
Colon	HCT116	CD29 mAb	1118	1480
Colon	HCT116	CCL5	501.6	0
Colon	HCT116	CCL4	2663	2260
Colon	HCT116	CCL3	2316	1820
Colon	HCT116	CCL22	912.9	0
Colon	HCT116	CCL20	578.6	714.2
Colon	HCT116	CCL2	1953	1957
Colon	HCT116	CCL19	771.3	736.3
Colon	HCT116	BTC	2932	2600
Colon	HCT116	BDNF	1465	1054
Colon	HCT116	AR	931.9	1620
Colon	HCT116	ADAM17	1224	1480
Colon	HCT116	Wnt5a	1184	2239
Colon	HCT116	Wnt3a	563.5	0
Colon	HCT116	Wnt1	576.1	976.1
Colon	HCT116	TNFa	475.1	861.2
Colon	HCT116	TGFb1	0	0
Colon	HCT116	TGFa	0	0
Colon	HCT116	SCF	0	0
Colon	HCT116	RGD	1746	1519
Colon	HCT116	PRL	1626	650.7
Colon	HCT116	PDGFBB	1307	0
Colon	HCT116	PDGFAB	793.2	0
Colon	HCT116	PDGFAA	1067	440.2
Colon	HCT116	NGFb	538.2	0
Colon	HCT116	MSP	569.8	0
Colon	HCT116	MMP9	1314	0
Colon	HCT116	KGF	1289	0
Colon	HCT116	Ins	0	8766
Colon	HCT116	IL6	2084	2134
Colon	HCT116	IL4	2106	3145
Colon	HCT116	IL2	1427	1032
Colon	HCT116	IL1a	1626	857.5
Colon	HCT116	IL18	2270	0
Colon	HCT116	IL15	2983	0
Colon	HCT116	IL13	1004	3239
Colon	HCT116	IL10	2002	1060
Colon	HCT116	IGF2	2119	9585
Colon	HCT116	IFNg	1730	725.9
Colon	HCT116	IFNb	957.3	0
Colon	HCT116	IFNa	1402	1528
Colon	HCT116	HSA (UL2)	2996	0
Colon	HCT116	HSA (LR2)	1415	0
Colon	HCT116	CSF1	1276	1391
Lung	A549	IGF1	15811	17209
Lung	A549	HSA (LR1)	4494	4747
Lung	A549	HSA (UL1)	3657	2948
Lung	A549	HRG1b (EGFD)	14648	12282
Lung	A549	HRG1b (ECD)	11375	11119
Lung	A549	HRG1a (EGFD)	4551	4292
Lung	A549	HRG (CF)	10467	10238
Lung	A549	HGF	14771	10931
Lung	A549	HBEGF	4078	4704
Lung	A549	GDNF	5832	5751
Lung	A549	GCSF	4161	4848
Lung	A549	EphB2	5078	4119
Lung	A549	EphA1	5136	4494
Lung	A549	EGF	7981	5903
Lung	A549	Cr1	5391	5072
Lung	A549	CXCL8	3951	3469
Lung	A549	CXCL3	3336	3454
Lung	A549	CXCL2	4912	5321
Lung	A549	CXCL12	5043	4238
Lung	A549	CXCL1	4964	5274
Lung	A549	CD29 mAb	4413	4263
Lung	A549	CCL5	3714	3519
Lung	A549	CCL4	5729	5354
Lung	A549	CCL3	5121	4314
Lung	A549	CCL22	4648	4328
Lung	A549	CCL20	4775	4213
Lung	A549	CCL2	5703	5809
Lung	A549	CCL19	3516	3804
Lung	A549	BTC	6405	5636
Lung	A549	BDNF	4792	4299
Lung	A549	AR	7322	6253
Lung	A549	ADAM17	4651	3779
Lung	A549	Wnt5a	3651	3572
Lung	A549	Wnt3a	3681	2864
Lung	A549	Wnt1	4365	3822
Lung	A549	TNFa	7282	7642
Lung	A549	TGFb1	2567	2331
Lung	A549	TGFa	6365	7232
Lung	A549	SCF	2970	6156
Lung	A549	RGD	4610	3690
Lung	A549	PRL	4450	2694
Lung	A549	PDGFBB	2934	1218
Lung	A549	PDGFAB	2134	1792
Lung	A549	PDGFAA	3957	1764
Lung	A549	NGFb	2911	1116
Lung	A549	MSP	2758	1669
Lung	A549	MMP9	2515	6247
Lung	A549	KGF	3283	2698
Lung	A549	Ins	9261	7972
Lung	A549	IL6	4199	4385
Lung	A549	IL4	5853	5666
Lung	A549	IL2	5930	5025
Lung	A549	IL1a	11254	9219
Lung	A549	IL18	1575	2360
Lung	A549	IL15	3065	5986
Lung	A549	IL13	7023	7157
Lung	A549	IL10	3555	3986
Lung	A549	IGF2	21126	17002
Lung	A549	IFNg	2745	1985
Lung	A549	IFNb	3482	1323
Lung	A549	IFNa	3127	1136
Lung	A549	HSA (LR2)	5936	4022
Lung	A549	HSA (UL2)	3369	8864
Lung	A549	CSF1	5146	5052
Lung	H23	IGF1	8317	6690
Lung	H23	HSA (LR1)	1823	2602
Lung	H23	HSA (UL1)	2118	1865
Lung	H23	HRG1b (EGFD)	3041	3100
Lung	H23	HRG1b (ECD)	2407	3129
Lung	H23	HRG1a (EGFD)	1513	2017
Lung	H23	HRG (CF)	2488	3107
Lung	H23	HGF	1146	2002
Lung	H23	HBEGF	1250	2374
Lung	H23	GDNF	1631	2371
Lung	H23	GCSF	1456	2233
Lung	H23	EphB2	1389	1872
Lung	H23	EphA1	1330	2132
Lung	H23	EGF	1502	1793
Lung	H23	Cr1	1393	2385
Lung	H23	CXCL8	1088	1374
Lung	H23	CXCL3	1012	1728
Lung	H23	CXCL2	1628	2154
Lung	H23	CXCL12	1384	1764
Lung	H23	CXCL1	1866	2674
Lung	H23	CD29 mAb	1493	1377
Lung	H23	CCL5	1737	1850
Lung	H23	CCL4	2061	1887
Lung	H23	CCL3	2023	2522
Lung	H23	CCL22	1843	1778
Lung	H23	CCL20	1522	1460
Lung	H23	CCL2	2012	1995
Lung	H23	CCL19	1333	1720
Lung	H23	BTC	2253	2017
Lung	H23	BDNF	1651	1735
Lung	H23	AR	1440	1670
Lung	H23	ADAM17	1834	1836
Lung	H23	Wnt5a	1381	968.3
Lung	H23	Wnt3a	998	898
Lung	H23	Wnt1	1037	99.49
Lung	H23	TNFa	2413	1522
Lung	H23	TGFb1	1735	1058
Lung	H23	TGFa	450	4311
Lung	H23	SCF	8753	7936
Lung	H23	RGD	1250	0
Lung	H23	PRL	357	0
Lung	H23	PDGFBB	665.3	0
Lung	H23	PDGFAB	183.7	0
Lung	H23	PDGFAA	243.5	0
Lung	H23	NGFb	492.6	0
Lung	H23	MSP	94.09	1366
Lung	H23	MMP9	7112	13090
Lung	H23	KGF	855.2	0
Lung	H23	Ins	2608	550.4
Lung	H23	IL6	1034	0
Lung	H23	IL4	994.7	0
Lung	H23	IL2	1541	99.49
Lung	H23	IL1a	973.1	1257
Lung	H23	IL18	50.64	1382
Lung	H23	IL15	6714	10251
Lung	H23	IL13	1107	862.8
Lung	H23	IL10	885.1	0
Lung	H23	IGF2	4644	6331
Lung	H23	IFNg	526.4	0
Lung	H23	IFNb	705.7	0
Lung	H23	IFNa	648.7	0
Lung	H23	HSA (LR2)	2386	1210
Lung	H23	HSA (UL2)	5777	14452
Lung	H23	CSF1	1499	644.1
Lung	H460	IGF1	19625	11271
Lung	H460	HSA (LR1)	3284	3916
Lung	H460	HSA (UL1)	3127	2298
Lung	H460	HRG1b (EGFD)	3757	3815
Lung	H460	HRG1b (ECD)	2660	3158
Lung	H460	HRG1a (EGFD)	2737	2544
Lung	H460	HRG (CF)	3112	3996
Lung	H460	HGF	5571	4776
Lung	H460	HBEGF	3820	3440
Lung	H460	GDNF	3026	3794
Lung	H460	GCSF	3155	3461
Lung	H460	EphB2	3001	3064
Lung	H460	EphA1	2783	3086
Lung	H460	EGF	4201	3447
Lung	H460	Cr1	2897	3425
Lung	H460	CXCL8	3181	1984
Lung	H460	CXCL3	2743	2645
Lung	H460	CXCL2	2834	3483
Lung	H460	CXCL12	3236	2580
Lung	H460	CXCL1	3296	4068
Lung	H460	CD29 mAb	2714	2623
Lung	H460	CCL5	2018	2659
Lung	H460	CCL4	3353	3165
Lung	H460	CCL3	3302	4299
Lung	H460	CCL22	2885	2396
Lung	H460	CCL20	3195	2472
Lung	H460	CCL2	4262	3765
Lung	H460	CCL19	3307	2688
Lung	H460	BTC	4399	4018
Lung	H460	BDNF	3195	2529
Lung	H460	AR	5233	4003
Lung	H460	ADAM17	3405	2266
Lung	H460	Wnt5a	2110	1721
Lung	H460	Wnt3a	2333	1487
Lung	H460	Wnt1	1954	1499
Lung	H460	TNFa	2545	2542
Lung	H460	TGFb1	1057	2196
Lung	H460	TGFa	1745	5470
Lung	H460	SCF	9145	9793
Lung	H460	RGD	2190	1487
Lung	H460	PRL	1605	1366
Lung	H460	PDGFBB	822	464.5
Lung	H460	PDGFAB	625.5	335.7
Lung	H460	PDGFAA	1356	679.3
Lung	H460	NGFb	1752	312.2
Lung	H460	MSP	1562	1573
Lung	H460	MMP9	9273	12594
Lung	H460	KGF	841.9	370.8
Lung	H460	Ins	4362	3709
Lung	H460	IL6	2263	3440
Lung	H460	IL4	3230	4154
Lung	H460	IL2	1889	3940
Lung	H460	IL1a	3442	5349
Lung	H460	IL18	974.2	2417
Lung	H460	IL15	7689	12517
Lung	H460	IL13	3113	3901
Lung	H460	IL10	2137	2378
Lung	H460	IGF2	7571	12473
Lung	H460	IFNg	1330	0
Lung	H460	IFNb	270.6	296.6
Lung	H460	IFNa	1252	257.5
Lung	H460	HSA (LR2)	2595	1577
Lung	H460	HSA (UL2)	8924	19804
Lung	H460	CSF1	1788	2003
Lung	HOP62	IGF1	7170	5285
Lung	HOP62	HSA (UL1)	2400	1264
Lung	HOP62	HSA (LR1)	3202	1603
Lung	HOP62	HRG1b (EGFD)	2975	1472
Lung	HOP62	HRG1b (ECD)	3106	1491
Lung	HOP62	HRG1a (EGFD)	3105	1571
Lung	HOP62	HRG (CF)	2804	1477
Lung	HOP62	HGF	17392	14713
Lung	HOP62	HBEGF	5583	3570
Lung	HOP62	GDNF	3142	1618
Lung	HOP62	GCSF	2914	1469
Lung	HOP62	EphB2	2544	1397
Lung	HOP62	EphA1	2794	1693
Lung	HOP62	EGF	4671	2883
Lung	HOP62	Cr1	2039	1422
Lung	HOP62	CXCL8	2410	1438
Lung	HOP62	CXCL3	2791	1304
Lung	HOP62	CXCL2	2914	1761
Lung	HOP62	CXCL12	2510	1376
Lung	HOP62	CXCL1	2861	1718
Lung	HOP62	CD29 mAb	2360	1419
Lung	HOP62	CCL5	2250	1202
Lung	HOP62	CCL4	3265	1752
Lung	HOP62	CCL3	2878	1643
Lung	HOP62	CCL22	2370	1270
Lung	HOP62	CCL20	2246	1509
Lung	HOP62	CCL2	2123	1612
Lung	HOP62	CCL19	2096	1379
Lung	HOP62	BTC	3796	2373
Lung	HOP62	BDNF	2597	1360
Lung	HOP62	AR	2610	1615
Lung	HOP62	ADAM17	2423	1407
Lung	HOP62	Wnt5a	1636	0
Lung	HOP62	Wnt3a	1929	0
Lung	HOP62	Wnt1	1884	0
Lung	HOP62	TNFa	2505	0
Lung	HOP62	TGFb1	2198	0
Lung	HOP62	TGFa	6410	3462
Lung	HOP62	SCF	2737	0
Lung	HOP62	RGD	2046	1748
Lung	HOP62	PRL	1743	0
Lung	HOP62	PDGFBB	28695	26959
Lung	HOP62	PDGFAB	29564	29249
Lung	HOP62	PDGFAA	1323	0
Lung	HOP62	NGFb	1274	0
Lung	HOP62	MSP	1560	0
Lung	HOP62	MMP9	2794	0
Lung	HOP62	KGF	1719	0
Lung	HOP62	Ins	2458	0
Lung	HOP62	IL6	2029	0
Lung	HOP62	IL4	3263	1233
Lung	HOP62	IL2	1998	0
Lung	HOP62	IL1a	2436	0
Lung	HOP62	IL18	1405	0
Lung	HOP62	IL15	2024	0
Lung	HOP62	IL13	4149	0
Lung	HOP62	IL10	2060	0
Lung	HOP62	IGF2	4717	1195
Lung	HOP62	IFNg	1433	0
Lung	HOP62	IFNb	1598	0
Lung	HOP62	IFNa	1646	0
Lung	HOP62	HSA (UL2)	2598	0
Lung	HOP62	HSA (LR2)	2325	776
Lung	HOP62	CSF1	2050	0
Lung	H226	IGF1	8263	8231
Lung	H226	HSA (UL1)	1560	1180
Lung	H226	HSA (LR1)	2932	2500
Lung	H226	HRG1b (EGFD)	3211	2109
Lung	H226	HRG1b (ECD)	3351	2284
Lung	H226	HRG1a (EGFD)	2217	313.1
Lung	H226	HRG (CF)	2276	2223
Lung	H226	HGF	3270	1824
Lung	H226	HBEGF	2896	785.4
Lung	H226	GDNF	2745	1848
Lung	H226	GCSF	2158	1746
Lung	H226	EphB2	1960	2276
Lung	H226	EphA1	1736	1135
Lung	H226	EGF	2276	1767
Lung	H226	Cr1	2239	1396
Lung	H226	CXCL8	1568	0
Lung	H226	CXCL3	1681	508.6
Lung	H226	CXCL2	3063	2846
Lung	H226	CXCL12	1502	964.6
Lung	H226	CXCL1	2419	801.9
Lung	H226	CD29 mAb	1869	1506
Lung	H226	CCL5	1278	1384
Lung	H226	CCL4	2760	2339
Lung	H226	CCL3	2540	1506
Lung	H226	CCL22	1597	630.8
Lung	H226	CCL20	1472	946.3
Lung	H226	CCL2	2320	2131
Lung	H226	CCL19	1344	1080
Lung	H226	BTC	2599	1930
Lung	H226	BDNF	1253	952.4
Lung	H226	AR	1755	2084
Lung	H226	ADAM17	1597	1526
Lung	H226	Wnt5a	1373	1268
Lung	H226	Wnt3a	1620	1040
Lung	H226	Wnt1	1887	830.9
Lung	H226	TNFa	2175	1336
Lung	H226	TGFb1	0	0
Lung	H226	TGFa	2069	1071
Lung	H226	SCF	0	0
Lung	H226	RGD	2021	1713
Lung	H226	PRL	1937	1376
Lung	H226	PDGFBB	3299	2062
Lung	H226	PDGFAB	2579	1475
Lung	H226	PDGFAA	1688	383.2
Lung	H226	NGFb	1915	0
Lung	H226	MSP	0	0
Lung	H226	MMP9	0	0
Lung	H226	KGF	1855	865.4
Lung	H226	Ins	5036	3341
Lung	H226	IL6	2371	1179
Lung	H226	IL4	2212	1186
Lung	H226	IL2	1894	618.2
Lung	H226	IL1a	1741	1087
Lung	H226	IL18	1252	465.8
Lung	H226	IL15	1032	820.9
Lung	H226	IL13	3019	2298
Lung	H226	IL10	1807	964.2
Lung	H226	IGF2	4803	3963
Lung	H226	IFNg	914.4	1103
Lung	H226	IFNb	1343	0
Lung	H226	IFNa	790.8	996
Lung	H226	HSA (UL2)	1198	1052
Lung	H226	HSA (LR2)	1454	2005
Lung	H226	CSF1	1950	2319
Lung	HOP92	IGF1	7533	7299
Lung	HOP92	HSA (UL1)	3013	1950
Lung	HOP92	HSA (LR1)	4330	3274
Lung	HOP92	HRG1b (EGFD)	5504	3873
Lung	HOP92	HRG1b (ECD)	5908	3873
Lung	HOP92	HRG1a (EGFD)	3670	1693
Lung	HOP92	HRG (CF)	4778	3598
Lung	HOP92	HGF	11679	9989
Lung	HOP92	HBEGF	8257	6244
Lung	HOP92	GDNF	4125	2634
Lung	HOP92	GCSF	3596	2048
Lung	HOP92	EphB2	3277	2467
Lung	HOP92	EphA1	2918	1754
Lung	HOP92	EGF	8160	8028
Lung	HOP92	Cr1	3340	1429
Lung	HOP92	CXCL8	2732	1300
Lung	HOP92	CXCL3	3116	1628
Lung	HOP92	CXCL2	4103	1636
Lung	HOP92	CXCL12	3017	1290
Lung	HOP92	CXCL1	3321	2402
Lung	HOP92	CD29 mAb	3182	1001
Lung	HOP92	CCL5	2551	2378
Lung	HOP92	CCL4	4059	3755
Lung	HOP92	CCL3	4106	3522
Lung	HOP92	CCL22	2701	712
Lung	HOP92	CCL20	2419	1779
Lung	HOP92	CCL2	3505	2557
Lung	HOP92	CCL19	2731	1738
Lung	HOP92	BTC	6553	6060
Lung	HOP92	BDNF	2833	1604
Lung	HOP92	AR	3582	2981
Lung	HOP92	ADAM17	2855	1875
Lung	HOP92	Wnt5a	2041	2538
Lung	HOP92	Wnt3a	2744	2249
Lung	HOP92	Wnt1	4225	3573
Lung	HOP92	TNFa	3763	2811
Lung	HOP92	TGFb1	2612	1862
Lung	HOP92	TGFa	9156	6913
Lung	HOP92	SCF	1732	869
Lung	HOP92	RGD	2891	1932
Lung	HOP92	PRL	3112	1744
Lung	HOP92	PDGFBB	2820	1979
Lung	HOP92	PDGFAB	3209	1551
Lung	HOP92	PDGFAA	2485	960.6
Lung	HOP92	NGFb	2377	1109
Lung	HOP92	MSP	1930	1271
Lung	HOP92	MMP9	1941	1401
Lung	HOP92	KGF	2946	946.3
Lung	HOP92	Ins	4415	1746
Lung	HOP92	IL6	2865	1459
Lung	HOP92	IL4	4026	2033
Lung	HOP92	IL2	2416	1294
Lung	HOP92	IL1a	3356	1641
Lung	HOP92	IL18	2178	1408
Lung	HOP92	IL15	2126	1751
Lung	HOP92	IL13	3836	2992
Lung	HOP92	IL10	2877	1070
Lung	HOP92	IGF2	6428	3884
Lung	HOP92	IFNg	2615	874.9
Lung	HOP92	IFNb	2280	884.4
Lung	HOP92	IFNa	2841	1043
Lung	HOP92	HSA (UL2)	2343	1094
Lung	HOP92	HSA (LR2)	2811	2189
Lung	HOP92	CSF1	2983	1582
Lung	EKVX	IGF1	7749	5044
Lung	EKVX	HSA (UL1)	1956	1367
Lung	EKVX	HSA (LR1)	2781	1727
Lung	EKVX	HRG1b (EGFD)	8070	6146
Lung	EKVX	HRG1b (ECD)	6690	6006
Lung	EKVX	HRG1a (EGFD)	4021	2722
Lung	EKVX	HRG (CF)	7184	5563
Lung	EKVX	HGF	2884	1704
Lung	EKVX	HBEGF	1131	780.9
Lung	EKVX	GDNF	2886	1552
Lung	EKVX	GCSF	2907	1388
Lung	EKVX	EphB2	2351	1579
Lung	EKVX	EphA1	1914	754.1
Lung	EKVX	EGF	1969	1081
Lung	EKVX	Cr1	2175	1382
Lung	EKVX	CXCL8	1079	0
Lung	EKVX	CXCL3	1169	0
Lung	EKVX	CXCL2	3343	2921
Lung	EKVX	CXCL12	1494	663.5
Lung	EKVX	CXCL1	2756	1066
Lung	EKVX	CD29 mAb	1701	901.5
Lung	EKVX	CCL5	1470	521.9
Lung	EKVX	CCL4	3456	2580
Lung	EKVX	CCL3	2624	1448
Lung	EKVX	CCL22	1767	629.1
Lung	EKVX	CCL20	1413	770.7
Lung	EKVX	CCL2	2489	2045
Lung	EKVX	CCL19	1580	642.7
Lung	EKVX	BTC	2875	2070
Lung	EKVX	BDNF	3016	1543
Lung	EKVX	AR	2512	1519
Lung	EKVX	ADAM17	1947	1671
Lung	EKVX	Wnt5a	1048	840.7
Lung	EKVX	Wnt3a	778.1	795.6
Lung	EKVX	Wnt1	0	961
Lung	EKVX	TNFa	1572	1389
Lung	EKVX	TGFb1	0	0
Lung	EKVX	TGFa	835	0
Lung	EKVX	SCF	0	0
Lung	EKVX	RGD	1178	1784
Lung	EKVX	PRL	1462	1803
Lung	EKVX	PDGFBB	1432	1904
Lung	EKVX	PDGFAB	1386	0
Lung	EKVX	PDGFAA	711.9	0
Lung	EKVX	NGFb	1015	361.2
Lung	EKVX	MSP	1096	0
Lung	EKVX	MMP9	730.8	0
Lung	EKVX	KGF	891	425.1
Lung	EKVX	Ins	3223	3126
Lung	EKVX	IL6	1774	1111
Lung	EKVX	IL4	2639	1743
Lung	EKVX	IL2	2046	1303
Lung	EKVX	IL1a	2027	1385
Lung	EKVX	IL18	1411	861.2
Lung	EKVX	IL15	2049	0
Lung	EKVX	IL13	2725	3585
Lung	EKVX	IL10	0	703.3
Lung	EKVX	IGF2	5622	5307
Lung	EKVX	IFNg	2734	1822
Lung	EKVX	IFNb	1926	1056
Lung	EKVX	IFNa	712.7	865
Lung	EKVX	HSA (UL2)	2488	646.9
Lung	EKVX	HSA (LR2)	2756	2416
Lung	EKVX	CSF1	1456	2933
Lung	H322M	IGF1	3746	5128
Lung	H322M	HSA (UL1)	2219	1309
Lung	H322M	HSA (LR1)	2491	2796
Lung	H322M	HRG1b (EGFD)	11302	14247
Lung	H322M	HRG1b (ECD)	11948	12331
Lung	H322M	HRG1a (EGFD)	7574	9213
Lung	H322M	HRG (CF)	11532	12685
Lung	H322M	HGF	1859	971.1
Lung	H322M	HBEGF	2036	1412
Lung	H322M	GDNF	2240	3748
Lung	H322M	GCSF	1545	2992
Lung	H322M	EphB2	1732	1838
Lung	H322M	EphA1	1337	1452
Lung	H322M	EGF	1926	1901
Lung	H322M	Cr1	1521	1841
Lung	H322M	CXCL8	1229	0
Lung	H322M	CXCL3	1130	0
Lung	H322M	CXCL2	1598	2690
Lung	H322M	CXCL12	982.3	0
Lung	H322M	CXCL1	1609	2934
Lung	H322M	CD29 mAb	1538	1475
Lung	H322M	CCL5	4011	1080
Lung	H322M	CCL4	2625	3823
Lung	H322M	CCL3	2067	3973
Lung	H322M	CCL22	1161	1243
Lung	H322M	CCL20	1510	1187
Lung	H322M	CCL2	1775	3297
Lung	H322M	CCL19	1909	1647
Lung	H322M	BTC	2865	5660
Lung	H322M	BDNF	2625	1988
Lung	H322M	AR	2886	3525
Lung	H322M	ADAM17	1669	2145
Lung	H322M	Wnt5a	2444	1810
Lung	H322M	Wnt3a	2435	909.5
Lung	H322M	Wnt1	4356	3715
Lung	H322M	TNFa	2459	1033
Lung	H322M	TGFb1	2375	607.6
Lung	H322M	TGFa	2681	642.4
Lung	H322M	SCF	2416	0
Lung	H322M	RGD	2586	1756
Lung	H322M	PRL	2530	955.9
Lung	H322M	PDGFBB	2637	1180
Lung	H322M	PDGFAB	2425	0
Lung	H322M	PDGFAA	2476	576.7
Lung	H322M	NGFb	2268	0
Lung	H322M	MSP	2293	1369
Lung	H322M	MMP9	3754	0
Lung	H322M	KGF	3280	749.1
Lung	H322M	Ins	3873	1265
Lung	H322M	IL6	2672	0
Lung	H322M	IL4	2596	1709
Lung	H322M	IL2	2612	0
Lung	H322M	IL1a	3031	1787
Lung	H322M	IL18	1952	1025
Lung	H322M	IL15	3085	719.7
Lung	H322M	IL13	2873	3236
Lung	H322M	IL10	2634	2162
Lung	H322M	IGF2	4285	2803
Lung	H322M	IFNg	2580	626.9
Lung	H322M	IFNb	2668	0
Lung	H322M	IFNa	2343	0
Lung	H322M	HSA (UL2)	2495	491.6
Lung	H322M	HSA (LR2)	2246	1686
Lung	H322M	CSF1	2690	1300
Melanoma	M14	IGF1	6854	4731
Melanoma	M14	HSA (UL1)	682.8	774.1
Melanoma	M14	HSA (LR1)	1819	1956
Melanoma	M14	HRG1b (EGFD)	15712	10435
Melanoma	M14	HRG1b (ECD)	9517	6277
Melanoma	M14	HRG1a (EGFD)	1009	437
Melanoma	M14	HRG (CF)	3097	2277
Melanoma	M14	HGF	997.9	489.9
Melanoma	M14	HBEGF	1336	759.9
Melanoma	M14	GDNF	1498	1794
Melanoma	M14	GCSF	1080	1091
Melanoma	M14	EphB2	706.4	940
Melanoma	M14	EphA1	558.9	795.2
Melanoma	M14	EGF	970.3	911.7
Melanoma	M14	Cr1	527.4	802.3
Melanoma	M14	CXCL8	753.7	294
Melanoma	M14	CXCL3	968.3	238.4
Melanoma	M14	CXCL2	1285	1903
Melanoma	M14	CXCL12	737.9	463.4
Melanoma	M14	CXCL1	694.6	1480
Melanoma	M14	CD29 mAb	584.3	731.7
Melanoma	M14	CCL5	643.4	393.7
Melanoma	M14	CCL4	1458	2002
Melanoma	M14	CCL3	785.2	1621
Melanoma	M14	CCL22	611.9	414.8
Melanoma	M14	CCL20	383.4	669
Melanoma	M14	CCL2	480.1	1972
Melanoma	M14	CCL19	824.6	336.4
Melanoma	M14	BTC	923	1310
Melanoma	M14	BDNF	468.3	855.3
Melanoma	M14	AR	413.2	823.5
Melanoma	M14	ADAM17	1084	855.3
Melanoma	M14	Wnt5a	1846	854.4
Melanoma	M14	Wnt3a	1295	556
Melanoma	M14	Wnt1	1447	483.1
Melanoma	M14	TNFa	1228	510.9
Melanoma	M14	TGFb1	1192	543.9
Melanoma	M14	TGFa	1683	411.1
Melanoma	M14	SCF	1210	0
Melanoma	M14	RGD	2755	1416
Melanoma	M14	PRL	1258	871.8
Melanoma	M14	PDGFBB	988.7	521.3
Melanoma	M14	PDGFAB	1036	455.4
Melanoma	M14	PDGFAA	748.5	223.8
Melanoma	M14	NGFb	742.9	244.6
Melanoma	M14	MSP	803.9	0
Melanoma	M14	MMP9	981.3	0
Melanoma	M14	KGF	1302	885.7
Melanoma	M14	Ins	1136	514.4
Melanoma	M14	IL6	1509	889.1
Melanoma	M14	IL4	1524	684.4
Melanoma	M14	IL2	1365	536.1
Melanoma	M14	IL1a	1487	618.5
Melanoma	M14	IL18	840.9	0
Melanoma	M14	IL15	1129	0
Melanoma	M14	IL13	3368	1413
Melanoma	M14	IL10	1820	1137
Melanoma	M14	IGF2	3708	1819
Melanoma	M14	IFNg	1053	0
Melanoma	M14	IFNb	803.9	373
Melanoma	M14	IFNa	962.8	242
Melanoma	M14	HSA (UL2)	1883	431.1
Melanoma	M14	HSA (LR2)	3261	1208
Melanoma	M14	CSF1	3180	1198
Melanoma	SKMEL28	IGF1	14107	8025
Melanoma	SKMEL28	HSA (LR1)	3114	4000
Melanoma	SKMEL28	HSA (UL1)	2316	2346
Melanoma	SKMEL28	HRG1b (EGFD)	70201	30860
Melanoma	SKMEL28	HRG1b (ECD)	43023	18442
Melanoma	SKMEL28	HRG1a (EGFD)	2652	3069
Melanoma	SKMEL28	HRG (CF)	25566	14537
Melanoma	SKMEL28	HGF	14107	7176
Melanoma	SKMEL28	HBEGF	2316	1629
Melanoma	SKMEL28	GDNF	3642	4060
Melanoma	SKMEL28	GCSF	3241	3699
Melanoma	SKMEL28	EphB2	3720	3699
Melanoma	SKMEL28	EphA1	3671	3255
Melanoma	SKMEL28	EGF	3070	3606
Melanoma	SKMEL28	Cr1	3311	3370
Melanoma	SKMEL28	CXCL8	2504	2795
Melanoma	SKMEL28	CXCL3	2258	2899
Melanoma	SKMEL28	CXCL2	3877	3655
Melanoma	SKMEL28	CXCL12	3122	2921
Melanoma	SKMEL28	CXCL1	2986	3332
Melanoma	SKMEL28	CD29 mAb	2879	3250
Melanoma	SKMEL28	CCL5	2153	2527
Melanoma	SKMEL28	CCL4	4170	3929
Melanoma	SKMEL28	CCL3	2925	3343
Melanoma	SKMEL28	CCL22	2971	3403
Melanoma	SKMEL28	CCL20	2374	2872
Melanoma	SKMEL28	CCL2	2968	3047
Melanoma	SKMEL28	CCL19	3084	3091
Melanoma	SKMEL28	BTC	3096	3430
Melanoma	SKMEL28	BDNF	2690	2905
Melanoma	SKMEL28	AR	3834	2609
Melanoma	SKMEL28	ADAM17	3084	2554
Melanoma	SKMEL28	Wnt5a	2286	0
Melanoma	SKMEL28	Wnt3a	2107	0
Melanoma	SKMEL28	Wnt1	2465	0
Melanoma	SKMEL28	TNFa	2475	0
Melanoma	SKMEL28	TGFb1	2154	0
Melanoma	SKMEL28	TGFa	2002	0
Melanoma	SKMEL28	SCF	1908	3831
Melanoma	SKMEL28	RGD	2888	0
Melanoma	SKMEL28	PRL	2686	0
Melanoma	SKMEL28	PDGFBB	2875	0
Melanoma	SKMEL28	PDGFAB	2247	0
Melanoma	SKMEL28	PDGFAA	2191	0
Melanoma	SKMEL28	NGFb	2344	0
Melanoma	SKMEL28	MSP	1736	0
Melanoma	SKMEL28	MMP9	1993	3107
Melanoma	SKMEL28	KGF	2475	0
Melanoma	SKMEL28	Ins	3855	0
Melanoma	SKMEL28	IL6	2533	0
Melanoma	SKMEL28	IL4	2077	0
Melanoma	SKMEL28	IL2	4640	0
Melanoma	SKMEL28	IL1a	2725	0
Melanoma	SKMEL28	IL18	2188	0
Melanoma	SKMEL28	IL15	2481	3431
Melanoma	SKMEL28	IL13	3695	1092
Melanoma	SKMEL28	IL10	3145	0
Melanoma	SKMEL28	IGF2	8641	4430
Melanoma	SKMEL28	IFNg	2338	0
Melanoma	SKMEL28	IFNb	2820	0
Melanoma	SKMEL28	IFNa	2758	0
Melanoma	SKMEL28	HSA (LR2)	3106	664.8
Melanoma	SKMEL28	HSA (UL2)	2097	3174
Melanoma	SKMEL28	CSF1	3328	127.8
Melanoma	UACC62	IGF1	102000	55447
Melanoma	UACC62	HSA (LR1)	5414	5993
Melanoma	UACC62	HSA (UL1)	5452	4257
Melanoma	UACC62	HRG1b (EGFD)	102000	52035
Melanoma	UACC62	HRG1b (ECD)	104000	46241
Melanoma	UACC62	HRG1a (EGFD)	7451	4794
Melanoma	UACC62	HRG (CF)	61477	30370
Melanoma	UACC62	HGF	27343	16449
Melanoma	UACC62	HBEGF	41468	18716
Melanoma	UACC62	GDNF	7665	6848
Melanoma	UACC62	GCSF	6795	6234
Melanoma	UACC62	EphB2	6219	5802
Melanoma	UACC62	EphA1	7077	5857
Melanoma	UACC62	EGF	58814	28387
Melanoma	UACC62	Cr1	6931	6152
Melanoma	UACC62	CXCL8	6348	4915
Melanoma	UACC62	CXCL3	4962	4230
Melanoma	UACC62	CXCL2	8104	7061
Melanoma	UACC62	CXCL12	6968	5227
Melanoma	UACC62	CXCL1	7416	6004
Melanoma	UACC62	CD29 mAb	7320	5588
Melanoma	UACC62	CCL5	5507	4876
Melanoma	UACC62	CCL4	7103	5747
Melanoma	UACC62	CCL3	7651	6136
Melanoma	UACC62	CCL22	6427	5681
Melanoma	UACC62	CCL20	6284	5249
Melanoma	UACC62	CCL2	8739	5238
Melanoma	UACC62	CCL19	6000	5150
Melanoma	UACC62	BTC	50012	22358
Melanoma	UACC62	BDNF	7921	5008
Melanoma	UACC62	AR	11130	6924
Melanoma	UACC62	ADAM17	6374	5019
Melanoma	UACC62	Wnt5a	6150	2789
Melanoma	UACC62	Wnt3a	5987	2511
Melanoma	UACC62	Wnt1	5300	2947
Melanoma	UACC62	TNFa	6189	3831
Melanoma	UACC62	TGFb1	4965	3452
Melanoma	UACC62	TGFa	44812	35133
Melanoma	UACC62	SCF	3594	11900
Melanoma	UACC62	RGD	5655	534.3
Melanoma	UACC62	PRL	6608	1090
Melanoma	UACC62	PDGFBB	7124	2407
Melanoma	UACC62	PDGFAB	6945	1292
Melanoma	UACC62	PDGFAA	6684	1130
Melanoma	UACC62	NGFb	5011	1053
Melanoma	UACC62	MSP	5177	2912
Melanoma	UACC62	MMP9	4630	9962
Melanoma	UACC62	KGF	6557	193.8
Melanoma	UACC62	Ins	40013	26522
Melanoma	UACC62	IL6	6665	1346
Melanoma	UACC62	IL4	11786	4330
Melanoma	UACC62	IL2	8729	3437
Melanoma	UACC62	IL1a	6645	3894
Melanoma	UACC62	IL18	5183	5150
Melanoma	UACC62	IL15	4412	10705
Melanoma	UACC62	IL13	10800	6536
Melanoma	UACC62	IL10	6414	690.1
Melanoma	UACC62	IGF2	63659	39823
Melanoma	UACC62	IFNg	7807	925.5
Melanoma	UACC62	IFNb	13437	6252
Melanoma	UACC62	IFNa	13395	7480
Melanoma	UACC62	HSA (LR2)	5688	988.1
Melanoma	UACC62	HSA (UL2)	3178	13000
Melanoma	UACC62	CSF1	6951	1160
Melanoma	MALME3M	IGF1	42357	31921
Melanoma	MALME3M	HSA (LR1)	2014	3605
Melanoma	MALME3M	HSA (UL1)	8434	1578
Melanoma	MALME3M	HRG1b (EGFD)	70386	57411
Melanoma	MALME3M	HRG1b (ECD)	33847	27894
Melanoma	MALME3M	HRG1a (EGFD)	2935	2888
Melanoma	MALME3M	HRG (CF)	20087	22589
Melanoma	MALME3M	HGF	35203	20745
Melanoma	MALME3M	HBEGF	8233	489.5
Melanoma	MALME3M	GDNF	1564	3600
Melanoma	MALME3M	GCSF	1576	3621
Melanoma	MALME3M	EphB2	1214	2888
Melanoma	MALME3M	EphA1	1236	2894
Melanoma	MALME3M	EGF	1078	2592
Melanoma	MALME3M	Cr1	996.6	2926
Melanoma	MALME3M	CXCL8	2229	1654
Melanoma	MALME3M	CXCL3	7880	2705
Melanoma	MALME3M	CXCL2	1863	3589
Melanoma	MALME3M	CXCL12	1028	2678
Melanoma	MALME3M	CXCL1	1611	3325
Melanoma	MALME3M	CD29 mAb	1526	2813
Melanoma	MALME3M	CCL5	7193	1643
Melanoma	MALME3M	CCL4	3171	3406
Melanoma	MALME3M	CCL3	1242	3206
Melanoma	MALME3M	CCL22	1819	2403
Melanoma	MALME3M	CCL20	1304	1972
Melanoma	MALME3M	CCL2	1606	3072
Melanoma	MALME3M	CCL19	1523	2554
Melanoma	MALME3M	BTC	2916	3174
Melanoma	MALME3M	BDNF	2618	2608
Melanoma	MALME3M	AR	1474	352
Melanoma	MALME3M	ADAM17	3540	802.2
Melanoma	MALME3M	Wnt5a	4014	2448
Melanoma	MALME3M	Wnt3a	3480	1232
Melanoma	MALME3M	Wnt1	3463	1314
Melanoma	MALME3M	TNFa	3437	1523
Melanoma	MALME3M	TGFb1	4353	1215
Melanoma	MALME3M	TGFa	3751	1755
Melanoma	MALME3M	SCF	38863	25832
Melanoma	MALME3M	RGD	3509	3375
Melanoma	MALME3M	PRL	3463	1644
Melanoma	MALME3M	PDGFBB	2783	1394
Melanoma	MALME3M	PDGFAB	3107	864.5
Melanoma	MALME3M	PDGFAA	2919	664.2
Melanoma	MALME3M	NGFb	4489	519.4
Melanoma	MALME3M	MSP	3317	1486
Melanoma	MALME3M	MMP9	7087	9535
Melanoma	MALME3M	KGF	2883	2707
Melanoma	MALME3M	Ins	12449	7214
Melanoma	MALME3M	IL6	3627	3995
Melanoma	MALME3M	IL4	5130	3434
Melanoma	MALME3M	IL2	4816	1519
Melanoma	MALME3M	IL1a	5504	4075
Melanoma	MALME3M	IL18	4681	1999
Melanoma	MALME3M	IL15	7457	11310
Melanoma	MALME3M	IL13	4591	6219
Melanoma	MALME3M	IL10	3562	3295
Melanoma	MALME3M	IGF2	31171	16905
Melanoma	MALME3M	IFNg	3265	807.5
Melanoma	MALME3M	IFNb	3731	1878
Melanoma	MALME3M	IFNa	4740	2748
Melanoma	MALME3M	HSA (LR2)	4101	3948
Melanoma	MALME3M	HSA (UL2)	13361	16360
Melanoma	MALME3M	CSF1	2935	3723
Melanoma	UACC257	IGF1	30185	12239
Melanoma	UACC257	HSA (UL1)	2743	1086
Melanoma	UACC257	HSA (LR1)	2774	1473
Melanoma	UACC257	HRG1b (EGFD)	105000	60031
Melanoma	UACC257	HRG1b (ECD)	63080	35368
Melanoma	UACC257	HRG1a (EGFD)	2586	1407
Melanoma	UACC257	HRG (CF)	30570	13817
Melanoma	UACC257	HGF	45475	28986
Melanoma	UACC257	HBEGF	2500	1402
Melanoma	UACC257	GDNF	3128	1315
Melanoma	UACC257	GCSF	2884	1278
Melanoma	UACC257	EphB2	2740	1060
Melanoma	UACC257	EphA1	2668	1183
Melanoma	UACC257	EGF	2489	1191
Melanoma	UACC257	Cr1	2883	1246
Melanoma	UACC257	CXCL8	2069	1025
Melanoma	UACC257	CXCL3	2582	1101
Melanoma	UACC257	CXCL2	3135	1286
Melanoma	UACC257	CXCL12	2273	1006
Melanoma	UACC257	CXCL1	2915	1162
Melanoma	UACC257	CD29 mAb	2198	1046
Melanoma	UACC257	CCL5	3135	1096
Melanoma	UACC257	CCL4	2932	1444
Melanoma	UACC257	CCL3	2702	1288
Melanoma	UACC257	CCL22	2397	1049
Melanoma	UACC257	CCL20	2287	1009
Melanoma	UACC257	CCL2	2913	1273
Melanoma	UACC257	CCL19	2100	875
Melanoma	UACC257	BTC	2409	1175
Melanoma	UACC257	BDNF	2424	1120
Melanoma	UACC257	AR	2349	1057
Melanoma	UACC257	ADAM17	2218	1001
Melanoma	UACC257	Wnt5a	3150	999.1
Melanoma	UACC257	Wnt3a	3021	1480
Melanoma	UACC257	Wnt1	2421	1118
Melanoma	UACC257	TNFa	3064	1236
Melanoma	UACC257	TGFb1	2827	1373
Melanoma	UACC257	TGFa	2896	2300
Melanoma	UACC257	SCF	3929	1553
Melanoma	UACC257	RGD	2691	1982
Melanoma	UACC257	PRL	3153	1272
Melanoma	UACC257	PDGFBB	2906	2191
Melanoma	UACC257	PDGFAB	2893	1822
Melanoma	UACC257	PDGFAA	2975	1605
Melanoma	UACC257	NGFb	2695	1782
Melanoma	UACC257	MSP	2817	1202
Melanoma	UACC257	MMP9	4420	1610
Melanoma	UACC257	KGF	2893	2386
Melanoma	UACC257	Ins	4734	3703
Melanoma	UACC257	IL6	3130	1962
Melanoma	UACC257	IL4	3087	1316
Melanoma	UACC257	IL2	3526	1174
Melanoma	UACC257	IL1a	2939	1354
Melanoma	UACC257	IL18	2307	2482
Melanoma	UACC257	IL15	3130	1584
Melanoma	UACC257	IL13	3331	1943
Melanoma	UACC257	IL10	3097	0
Melanoma	UACC257	IGF2	12412	8986
Melanoma	UACC257	IFNg	2583	1444
Melanoma	UACC257	IFNb	3188	1465
Melanoma	UACC257	IFNa	2850	2984
Melanoma	UACC257	HSA (UL2)	3754	1623
Melanoma	UACC257	HSA (LR2)	2780	1696
Melanoma	UACC257	CSF1	2817	1688
Melanoma	SKMEL2	IGF1	22866	17598
Melanoma	SKMEL2	HSA (UL1)	2318	2309
Melanoma	SKMEL2	HSA (LR1)	2462	2761
Melanoma	SKMEL2	HRG1b (EGFD)	25518	19263
Melanoma	SKMEL2	HRG1b (ECD)	15606	12312
Melanoma	SKMEL2	HRG1a (EGFD)	1484	1558
Melanoma	SKMEL2	HRG (CF)	12850	9037
Melanoma	SKMEL2	HGF	5671	4967
Melanoma	SKMEL2	HBEGF	1061	910.5
Melanoma	SKMEL2	GDNF	2836	2627
Melanoma	SKMEL2	GCSF	3151	2746
Melanoma	SKMEL2	EphB2	2569	3285
Melanoma	SKMEL2	EphA1	1481	1836
Melanoma	SKMEL2	EGF	1988	1717
Melanoma	SKMEL2	Cr1	2104	2213
[truncated: 1,073 more rows]
