# Supplementary material for: Systems biology driving drug development: from design to the clinical testing of the anti-ErbB3 antibody seribantumab (MM-121)
Source: NPJ Syst Biol Appl. 2017 Jan 5;3:16034–. doi: 10.1038/npjsba.2016.34 (PMC5516865; doi:10.1038/npjsba.2016.34)
Supplement: Supplementary Table S3 [file npjsba201634-s4.xls]

## Sheet: Table S3 Receptor Numbers
	A549	ACHN	DU145	H322M
EGFR	500308	448284	437841	621200
ErbB2	60598	45456	69068	127000
ErbB3	29734	15200	19422	107700
