# Supplementary material for: Systems biology driving drug development: from design to the clinical testing of the anti-ErbB3 antibody seribantumab (MM-121)
Source: NPJ Syst Biol Appl. 2017 Jan 5;3:16034–. doi: 10.1038/npjsba.2016.34 (PMC5516865; doi:10.1038/npjsba.2016.34)
Supplement: Supplementary Table S4 [file npjsba201634-s5.xls]

## Sheet: Table S4 Mechanistic Model
Model	Name	Reactant1	Reactant2	kfor	krev	Product1	Product2	Reaction	KineticLaw	ReactionRate	Reversible	Active
Schoeberl 2009	v1	HRG	E3	kf1	kr1	E3:HRG		HRG + E3 <-> E3:HRG	MassAction	kf1*HRG*E3 - kr1*E3:HRG	TRUE	TRUE
Schoeberl 2009	v2	HRG	E2:E3	kf2	kr2	E2:E3:HRG		HRG + E2:E3 <-> E2:E3:HRG	MassAction	kf2*HRG*E2:E3 - kr2*E2:E3:HRG	TRUE	TRUE
Schoeberl 2009	v3	BTC	E1	kf3	kr3	BTC:E1		BTC + E1 <-> BTC:E1	MassAction	kf3*BTC*E1 - kr3*BTC:E1	TRUE	TRUE
Schoeberl 2009	v4	BTC	E1:E1	kf4	kr3	BTC:E1:E1		BTC + E1:E1 <-> BTC:E1:E1	MassAction	kf4*BTC*E1:E1 - kr3*BTC:E1:E1	TRUE	TRUE
Schoeberl 2009	v5	BTC	E1:E2	kf5	kr3	BTC:E1:E2		BTC + E1:E2 <-> BTC:E1:E2	MassAction	kf5*BTC*E1:E2 - kr3*BTC:E1:E2	TRUE	TRUE
Schoeberl 2009	v6	BTC	E1:E3	kf5	kr3	BTC:E1:E3		BTC + E1:E3 <-> BTC:E1:E3	MassAction	kf5*BTC*E1:E3 - kr3*BTC:E1:E3	TRUE	TRUE
Schoeberl 2009	v7	E3:HRG	E2	kf7	kr7	E2:E3:HRG		E3:HRG + E2 <-> E2:E3:HRG	MassAction	kf7*E3:HRG*E2 - kr7*E2:E3:HRG	TRUE	TRUE
Schoeberl 2009	v8	E3:HRG_p	E2_p	kf7	kr7	E2:E3:HRG_p		E3:HRG_p + E2_p <-> E2:E3:HRG_p	MassAction	kf7*E3:HRG_p*E2_p - kr7*E2:E3:HRG_p	TRUE	TRUE
Schoeberl 2009	v9	E3:HRG_p	E2	kf7		E2:E3:HRG_p		E3:HRG_p + E2 -> E2:E3:HRG_p	MassAction	kf7*E3:HRG_p*E2	FALSE	TRUE
Schoeberl 2009	v10	E3:HRG	E1	kf10	kr7	E1:E3:HRG		E3:HRG + E1 <-> E1:E3:HRG	MassAction	kf10*E3:HRG*E1 - kr7*E1:E3:HRG	TRUE	TRUE
Schoeberl 2009	v11	E3:HRG_p	E1	kf10	kr7	E1:E3:HRG_p		E3:HRG_p + E1 <-> E1:E3:HRG_p	MassAction	kf10*E3:HRG_p*E1 - kr7*E1:E3:HRG_p	TRUE	TRUE
Schoeberl 2009	v12	E2_p	E2	kf12		E2:E2_p		E2_p + E2 -> E2:E2_p	MassAction	kf12*E2_p*E2	FALSE	TRUE
Schoeberl 2009	v13	E2_p	E2_p	kf12	kr12	E2:E2_p		E2_p + E2_p <-> E2:E2_p	MassAction	kf12*E2_p*E2_p - kr12*E2:E2_p	TRUE	TRUE
Schoeberl 2009	v14	BTC:E1	E1	kf14	kr14	BTC:E1:E1		BTC:E1 + E1 <-> BTC:E1:E1	MassAction	kf14*BTC:E1*E1 - kr14*BTC:E1:E1	TRUE	TRUE
Schoeberl 2009	v15	BTC:E1_p	E1	kf14	kr14	BTC:E1:E1_p		BTC:E1_p + E1 <-> BTC:E1:E1_p	MassAction	kf14*BTC:E1_p*E1 - kr14*BTC:E1:E1_p	TRUE	TRUE
Schoeberl 2009	v16	BTC:E1	BTC:E1	kf16	kr16	BTC:E1:E1:BTC		BTC:E1 + BTC:E1 <-> BTC:E1:E1:BTC	MassAction	kf16*BTC:E1*BTC:E1 - kr16*BTC:E1:E1:BTC	TRUE	TRUE
Schoeberl 2009	v17	BTC:E1_p	BTC:E1	kf16	kr16	BTC:E1:E1:BTC_p		BTC:E1_p + BTC:E1 <-> BTC:E1:E1:BTC_p	MassAction	kf16*BTC:E1_p*BTC:E1 - kr16*BTC:E1:E1:BTC_p	TRUE	TRUE
Schoeberl 2009	v18	BTC:E1_p	BTC:E1_p	kf16	kr16	BTC:E1:E1:BTC_p		BTC:E1_p + BTC:E1_p <-> BTC:E1:E1:BTC_p	MassAction	kf16*BTC:E1_p*BTC:E1_p - kr16*BTC:E1:E1:BTC_p	TRUE	TRUE
Schoeberl 2009	v19	BTC:E1	E2	kf19	kr19	BTC:E1:E2		BTC:E1 + E2 <-> BTC:E1:E2	MassAction	kf19*BTC:E1*E2 - kr19*BTC:E1:E2	TRUE	TRUE
Schoeberl 2009	v20	BTC:E1	E2_p	kf19		BTC:E1:E2_p		BTC:E1 + E2_p -> BTC:E1:E2_p	MassAction	kf19*BTC:E1*E2_p	FALSE	TRUE
Schoeberl 2009	v21	BTC:E1_p	E2_p	kf19	kr19	BTC:E1:E2_p		BTC:E1_p + E2_p <-> BTC:E1:E2_p	MassAction	kf19*BTC:E1_p*E2_p - kr19*BTC:E1:E2_p	TRUE	TRUE
Schoeberl 2009	v22	BTC:E1_p	E2	kf19		BTC:E1:E2_p		BTC:E1_p + E2 -> BTC:E1:E2_p	MassAction	kf19*BTC:E1_p*E2	FALSE	TRUE
Schoeberl 2009	v23	BTC:E1	E3	kf23	kr19	BTC:E1:E3		BTC:E1 + E3 <-> BTC:E1:E3	MassAction	kf23*BTC:E1*E3 - kr19*BTC:E1:E3	TRUE	TRUE
Schoeberl 2009	v24	BTC:E1_p	E3	kf23	kr19	BTC:E1:E3_p		BTC:E1_p + E3 <-> BTC:E1:E3_p	MassAction	kf23*BTC:E1_p*E3 - kr19*BTC:E1:E3_p	TRUE	TRUE
Schoeberl 2009	v25	E3	E2	kf12	kr12	E2:E3		E3 + E2 <-> E2:E3	MassAction	kf12*E3*E2 - kr12*E2:E3	TRUE	TRUE
Schoeberl 2009	v26	E3	E1	kf12	kr12	E1:E3		E3 + E1 <-> E1:E3	MassAction	kf12*E3*E1 - kr12*E1:E3	TRUE	TRUE
Schoeberl 2009	v27	E1	E2	kf12	kr12	E1:E2		E1 + E2 <-> E1:E2	MassAction	kf12*E1*E2 - kr12*E1:E2	TRUE	TRUE
Schoeberl 2009	v28	E1	E1	kf12	kr12	E1:E1		E1 + E1 <-> E1:E1	MassAction	kf12*E1*E1 - kr12*E1:E1	TRUE	TRUE
Schoeberl 2009	v29	E2	E2	kf12	kr12	E2:E2		E2 + E2 <-> E2:E2	MassAction	kf12*E2*E2 - kr12*E2:E2	TRUE	TRUE
Schoeberl 2009	v30	E2:E3:HRG		kf30		E2:E3:HRG_p		E2:E3:HRG -> E2:E3:HRG_p	MassAction	kf30*E2:E3:HRG	FALSE	TRUE
Schoeberl 2009	v31	E1:E3:HRG		kf30		E1:E3:HRG_p		E1:E3:HRG -> E1:E3:HRG_p	MassAction	kf30*E1:E3:HRG	FALSE	TRUE
Schoeberl 2009	v32	BTC:E1:E1		kf30		BTC:E1:E1_p		BTC:E1:E1 -> BTC:E1:E1_p	MassAction	kf30*BTC:E1:E1	FALSE	TRUE
Schoeberl 2009	v33	BTC:E1:E1:BTC		kf30		BTC:E1:E1:BTC_p		BTC:E1:E1:BTC -> BTC:E1:E1:BTC_p	MassAction	kf30*BTC:E1:E1:BTC	FALSE	TRUE
Schoeberl 2009	v34	BTC:E1:E2		kf30		BTC:E1:E2_p		BTC:E1:E2 -> BTC:E1:E2_p	MassAction	kf30*BTC:E1:E2	FALSE	TRUE
Schoeberl 2009	v35	BTC:E1:E3		kf30		BTC:E1:E3_p		BTC:E1:E3 -> BTC:E1:E3_p	MassAction	kf30*BTC:E1:E3	FALSE	TRUE
Schoeberl 2009	v36	E3:HRG_p		kr1		HRG	E3	E3:HRG_p -> HRG + E3	MassAction	kr1*E3:HRG_p	FALSE	TRUE
Schoeberl 2009	v37	BTC:E1_p		kr3		BTC	E1	BTC:E1_p -> BTC + E1	MassAction	kr3*BTC:E1_p	FALSE	TRUE
Schoeberl 2009	v38	E2:E3:HRG_p	RTKpase	kf38	kr38	E2:E3:HRG_p:RTKpase		E2:E3:HRG_p + RTKpase <-> E2:E3:HRG_p:RTKpase	MassAction	kf38*E2:E3:HRG_p*RTKpase - kr38*E2:E3:HRG_p:RTKpase	TRUE	TRUE
Schoeberl 2009	v39	E1:E3:HRG_p	RTKpase	kf38	kr38	E1:E3:HRG_p:RTKpase		E1:E3:HRG_p + RTKpase <-> E1:E3:HRG_p:RTKpase	MassAction	kf38*E1:E3:HRG_p*RTKpase - kr38*E1:E3:HRG_p:RTKpase	TRUE	TRUE
Schoeberl 2009	v40	BTC:E1:E1_p	RTKpase	kf38	kr38	BTC:E1:E1_p:RTKpase		BTC:E1:E1_p + RTKpase <-> BTC:E1:E1_p:RTKpase	MassAction	kf38*BTC:E1:E1_p*RTKpase - kr38*BTC:E1:E1_p:RTKpase	TRUE	TRUE
Schoeberl 2009	v41	BTC:E1:E1:BTC_p	RTKpase	kf38	kr38	BTC:E1:E1:BTC_p:RTKpase		BTC:E1:E1:BTC_p + RTKpase <-> BTC:E1:E1:BTC_p:RTKpase	MassAction	kf38*BTC:E1:E1:BTC_p*RTKpase - kr38*BTC:E1:E1:BTC_p:RTKpase	TRUE	TRUE
Schoeberl 2009	v42	BTC:E1:E2_p	RTKpase	kf38	kr38	BTC:E1:E2_p:RTKpase		BTC:E1:E2_p + RTKpase <-> BTC:E1:E2_p:RTKpase	MassAction	kf38*BTC:E1:E2_p*RTKpase - kr38*BTC:E1:E2_p:RTKpase	TRUE	TRUE
Schoeberl 2009	v43	BTC:E1:E3_p	RTKpase	kf38	kr38	BTC:E1:E3_p:RTKpase		BTC:E1:E3_p + RTKpase <-> BTC:E1:E3_p:RTKpase	MassAction	kf38*BTC:E1:E3_p*RTKpase - kr38*BTC:E1:E3_p:RTKpase	TRUE	TRUE
Schoeberl 2009	v44	E2:E2_p	RTKpase	kf38	kr38	E2:E2_p:RTKpase		E2:E2_p + RTKpase <-> E2:E2_p:RTKpase	MassAction	kf38*E2:E2_p*RTKpase - kr38*E2:E2_p:RTKpase	TRUE	TRUE
Schoeberl 2009	v45	E2:E3:HRG_p:RTKpase		kf45		E2:E3:HRG	RTKpase	E2:E3:HRG_p:RTKpase -> E2:E3:HRG + RTKpase	MassAction	kf45*E2:E3:HRG_p:RTKpase	FALSE	TRUE
Schoeberl 2009	v46	E1:E3:HRG_p:RTKpase		kf45		E1:E3:HRG	RTKpase	E1:E3:HRG_p:RTKpase -> E1:E3:HRG + RTKpase	MassAction	kf45*E1:E3:HRG_p:RTKpase	FALSE	TRUE
Schoeberl 2009	v47	BTC:E1:E1_p:RTKpase		kf45		BTC:E1:E1	RTKpase	BTC:E1:E1_p:RTKpase -> BTC:E1:E1 + RTKpase	MassAction	kf45*BTC:E1:E1_p:RTKpase	FALSE	TRUE
Schoeberl 2009	v48	BTC:E1:E1:BTC_p:RTKpase		kf45		BTC:E1:E1:BTC	RTKpase	BTC:E1:E1:BTC_p:RTKpase -> BTC:E1:E1:BTC + RTKpase	MassAction	kf45*BTC:E1:E1:BTC_p:RTKpase	FALSE	TRUE
Schoeberl 2009	v49	BTC:E1:E2_p:RTKpase		kf45		BTC:E1:E2	RTKpase	BTC:E1:E2_p:RTKpase -> BTC:E1:E2 + RTKpase	MassAction	kf45*BTC:E1:E2_p:RTKpase	FALSE	TRUE
Schoeberl 2009	v50	BTC:E1:E3_p:RTKpase		kf45		BTC:E1:E3	RTKpase	BTC:E1:E3_p:RTKpase -> BTC:E1:E3 + RTKpase	MassAction	kf45*BTC:E1:E3_p:RTKpase	FALSE	TRUE
Schoeberl 2009	v51	E2:E2_p:RTKpase		kf45		E2:E2	RTKpase	E2:E2_p:RTKpase -> E2:E2 + RTKpase	MassAction	kf45*E2:E2_p:RTKpase	FALSE	TRUE
Schoeberl 2009	v52	E2:E3:HRG_p	PI3K	kf52	kr52	E2:E3:HRG_p:PI3K		E2:E3:HRG_p + PI3K <-> E2:E3:HRG_p:PI3K	MassAction	kf52*E2:E3:HRG_p*PI3K - kr52*E2:E3:HRG_p:PI3K	TRUE	TRUE
Schoeberl 2009	v53	E1:E3:HRG_p	PI3K	kf52	kr52	E1:E3:HRG_p:PI3K		E1:E3:HRG_p + PI3K <-> E1:E3:HRG_p:PI3K	MassAction	kf52*E1:E3:HRG_p*PI3K - kr52*E1:E3:HRG_p:PI3K	TRUE	TRUE
Schoeberl 2009	v54	E2:E2_p	PI3K	kf54	kr54	E2:E2_p:PI3K		E2:E2_p + PI3K <-> E2:E2_p:PI3K	MassAction	kf54*E2:E2_p*PI3K - kr54*E2:E2_p:PI3K	TRUE	TRUE
Schoeberl 2009	v55	BTC:E1:E1_p	PI3K	kf54	kr54	BTC:E1:E1_p:PI3K		BTC:E1:E1_p + PI3K <-> BTC:E1:E1_p:PI3K	MassAction	kf54*BTC:E1:E1_p*PI3K - kr54*BTC:E1:E1_p:PI3K	TRUE	TRUE
Schoeberl 2009	v56	BTC:E1:E1:BTC_p	PI3K	kf54	kr54	BTC:E1:E1:BTC_p:PI3K		BTC:E1:E1:BTC_p + PI3K <-> BTC:E1:E1:BTC_p:PI3K	MassAction	kf54*BTC:E1:E1:BTC_p*PI3K - kr54*BTC:E1:E1:BTC_p:PI3K	TRUE	TRUE
Schoeberl 2009	v57	BTC:E1:E2_p	PI3K	kf54	kr54	BTC:E1:E2_p:PI3K		BTC:E1:E2_p + PI3K <-> BTC:E1:E2_p:PI3K	MassAction	kf54*BTC:E1:E2_p*PI3K - kr54*BTC:E1:E2_p:PI3K	TRUE	TRUE
Schoeberl 2009	v58	BTC:E1:E3_p	PI3K	kf52	kr52	BTC:E1:E3_p:PI3K		BTC:E1:E3_p + PI3K <-> BTC:E1:E3_p:PI3K	MassAction	kf52*BTC:E1:E3_p*PI3K - kr52*BTC:E1:E3_p:PI3K	TRUE	TRUE
Schoeberl 2009	v59	E2:E3:HRG_p:PI3K	PIP2	kf59	kr59	E2:E3:HRG_p:PI3K:PIP2		E2:E3:HRG_p:PI3K + PIP2 <-> E2:E3:HRG_p:PI3K:PIP2	MassAction	kf59*E2:E3:HRG_p:PI3K*PIP2 - kr59*E2:E3:HRG_p:PI3K:PIP2	TRUE	TRUE
Schoeberl 2009	v60	E1:E3:HRG_p:PI3K	PIP2	kf59	kr59	E1:E3:HRG_p:PI3K:PIP2		E1:E3:HRG_p:PI3K + PIP2 <-> E1:E3:HRG_p:PI3K:PIP2	MassAction	kf59*E1:E3:HRG_p:PI3K*PIP2 - kr59*E1:E3:HRG_p:PI3K:PIP2	TRUE	TRUE
Schoeberl 2009	v61	E2:E2_p:PI3K	PIP2	kf61	kr61	E2:E2_p:PI3K:PIP2		E2:E2_p:PI3K + PIP2 <-> E2:E2_p:PI3K:PIP2	MassAction	kf61*E2:E2_p:PI3K*PIP2 - kr61*E2:E2_p:PI3K:PIP2	TRUE	TRUE
Schoeberl 2009	v62	BTC:E1:E1_p:PI3K	PIP2	kf61	kr61	BTC:E1:E1_p:PI3K:PIP2		BTC:E1:E1_p:PI3K + PIP2 <-> BTC:E1:E1_p:PI3K:PIP2	MassAction	kf61*BTC:E1:E1_p:PI3K*PIP2 - kr61*BTC:E1:E1_p:PI3K:PIP2	TRUE	TRUE
Schoeberl 2009	v63	BTC:E1:E1:BTC_p:PI3K	PIP2	kf61	kr61	BTC:E1:E1:BTC_p:PI3K:PIP2		BTC:E1:E1:BTC_p:PI3K + PIP2 <-> BTC:E1:E1:BTC_p:PI3K:PIP2	MassAction	kf61*BTC:E1:E1:BTC_p:PI3K*PIP2 - kr61*BTC:E1:E1:BTC_p:PI3K:PIP2	TRUE	TRUE
Schoeberl 2009	v64	BTC:E1:E2_p:PI3K	PIP2	kf61	kr61	BTC:E1:E2_p:PI3K:PIP2		BTC:E1:E2_p:PI3K + PIP2 <-> BTC:E1:E2_p:PI3K:PIP2	MassAction	kf61*BTC:E1:E2_p:PI3K*PIP2 - kr61*BTC:E1:E2_p:PI3K:PIP2	TRUE	TRUE
Schoeberl 2009	v65	BTC:E1:E3_p:PI3K	PIP2	kf59	kr59	BTC:E1:E3_p:PI3K:PIP2		BTC:E1:E3_p:PI3K + PIP2 <-> BTC:E1:E3_p:PI3K:PIP2	MassAction	kf59*BTC:E1:E3_p:PI3K*PIP2 - kr59*BTC:E1:E3_p:PI3K:PIP2	TRUE	TRUE
Schoeberl 2009	v66	E2:E3:HRG_p:PI3K:PIP2		kf66		E2:E3:HRG_p:PI3K	PIP3	E2:E3:HRG_p:PI3K:PIP2 -> E2:E3:HRG_p:PI3K + PIP3	MassAction	kf66*E2:E3:HRG_p:PI3K:PIP2	FALSE	TRUE
Schoeberl 2009	v67	E1:E3:HRG_p:PI3K:PIP2		kf66		E1:E3:HRG_p:PI3K	PIP3	E1:E3:HRG_p:PI3K:PIP2 -> E1:E3:HRG_p:PI3K + PIP3	MassAction	kf66*E1:E3:HRG_p:PI3K:PIP2	FALSE	TRUE
Schoeberl 2009	v68	E2:E2_p:PI3K:PIP2		kf68		E2:E2_p:PI3K	PIP3	E2:E2_p:PI3K:PIP2 -> E2:E2_p:PI3K + PIP3	MassAction	kf68*E2:E2_p:PI3K:PIP2	FALSE	TRUE
Schoeberl 2009	v69	BTC:E1:E1_p:PI3K:PIP2		kf68		BTC:E1:E1_p:PI3K	PIP3	BTC:E1:E1_p:PI3K:PIP2 -> BTC:E1:E1_p:PI3K + PIP3	MassAction	kf68*BTC:E1:E1_p:PI3K:PIP2	FALSE	TRUE
Schoeberl 2009	v70	BTC:E1:E1:BTC_p:PI3K:PIP2		kf68		BTC:E1:E1:BTC_p:PI3K	PIP3	BTC:E1:E1:BTC_p:PI3K:PIP2 -> BTC:E1:E1:BTC_p:PI3K + PIP3	MassAction	kf68*BTC:E1:E1:BTC_p:PI3K:PIP2	FALSE	TRUE
Schoeberl 2009	v71	BTC:E1:E2_p:PI3K:PIP2		kf68		BTC:E1:E2_p:PI3K	PIP3	BTC:E1:E2_p:PI3K:PIP2 -> BTC:E1:E2_p:PI3K + PIP3	MassAction	kf68*BTC:E1:E2_p:PI3K:PIP2	FALSE	TRUE
Schoeberl 2009	v72	BTC:E1:E3_p:PI3K:PIP2		kf66		BTC:E1:E3_p:PI3K	PIP3	BTC:E1:E3_p:PI3K:PIP2 -> BTC:E1:E3_p:PI3K + PIP3	MassAction	kf66*BTC:E1:E3_p:PI3K:PIP2	FALSE	TRUE
Schoeberl 2009	v73	PIP3	PTEN	kf73	kr73	PIP3:PTEN		PIP3 + PTEN <-> PIP3:PTEN	MassAction	kf73*PIP3*PTEN - kr73*PIP3:PTEN	TRUE	TRUE
Schoeberl 2009	v74	PIP3:PTEN		kf74		PIP2	PTEN	PIP3:PTEN -> PIP2 + PTEN	MassAction	kf74*PIP3:PTEN	FALSE	TRUE
Schoeberl 2009	v75	PIP3	AKT	kf75	kr75	PIP3:AKT		PIP3 + AKT <-> PIP3:AKT	MassAction	kf75*PIP3*AKT - kr75*PIP3:AKT	TRUE	TRUE
Schoeberl 2009	v76	PIP3:AKT	PDK1	kf76	kr76	PIP3:AKT:PDK1		PIP3:AKT + PDK1 <-> PIP3:AKT:PDK1	MassAction	kf76*PIP3:AKT*PDK1 - kr76*PIP3:AKT:PDK1	TRUE	TRUE
Schoeberl 2009	v77	PIP3:AKT:PDK1		kf77		AKT_p	PIP3:PDK1	PIP3:AKT:PDK1 -> AKT_p + PIP3:PDK1	MassAction	kf77*PIP3:AKT:PDK1	FALSE	TRUE
Schoeberl 2009	v78	PIP3:PDK1		kf78		PIP3	PDK1	PIP3:PDK1 -> PIP3 + PDK1	MassAction	kf78*PIP3:PDK1	FALSE	TRUE
Schoeberl 2009	v79	PIP3	AKT_p	kf75	kr75	PIP3:AKT_p		PIP3 + AKT_p <-> PIP3:AKT_p	MassAction	kf75*PIP3*AKT_p - kr75*PIP3:AKT_p	TRUE	TRUE
Schoeberl 2009	v80	PIP3:AKT_p	PDK1	kf76	kr76	PIP3:AKT_p:PDK1		PIP3:AKT_p + PDK1 <-> PIP3:AKT_p:PDK1	MassAction	kf76*PIP3:AKT_p*PDK1 - kr76*PIP3:AKT_p:PDK1	TRUE	TRUE
Schoeberl 2009	v81	PIP3:AKT_p:PDK1		kf81		AKT_p_p	PIP3:PDK1	PIP3:AKT_p:PDK1 -> AKT_p_p + PIP3:PDK1	MassAction	kf81*PIP3:AKT_p:PDK1	FALSE	TRUE
Schoeberl 2009	v82	AKT_p_p	PP2A	kf82	kr82	AKT_p_p:PP2A		AKT_p_p + PP2A <-> AKT_p_p:PP2A	MassAction	kf82*AKT_p_p*PP2A - kr82*AKT_p_p:PP2A	TRUE	TRUE
Schoeberl 2009	v83	AKT_p_p:PP2A		kf83		AKT_p	PP2A	AKT_p_p:PP2A -> AKT_p + PP2A	MassAction	kf83*AKT_p_p:PP2A	FALSE	TRUE
Schoeberl 2009	v84	AKT_p	PP2A	kf82	kr82	AKT_p:PP2A		AKT_p + PP2A <-> AKT_p:PP2A	MassAction	kf82*AKT_p*PP2A - kr82*AKT_p:PP2A	TRUE	TRUE
Schoeberl 2009	v85	AKT_p:PP2A		kf83		AKT	PP2A	AKT_p:PP2A -> AKT + PP2A	MassAction	kf83*AKT_p:PP2A	FALSE	TRUE
Schoeberl 2009	v86	AKT_p_p	PP2Aoff	kf86	kr86	AKT_p_p:PP2Aoff		AKT_p_p + PP2Aoff <-> AKT_p_p:PP2Aoff	MassAction	kf86*AKT_p_p*PP2Aoff - kr86*AKT_p_p:PP2Aoff	TRUE	TRUE
Schoeberl 2009	v87	AKT_p_p:PP2Aoff		kf87		AKT_p_p	PP2A	AKT_p_p:PP2Aoff -> AKT_p_p + PP2A	MassAction	kf87*AKT_p_p:PP2Aoff	FALSE	TRUE
Schoeberl 2009	v88	E3:HRG		kf88	kr88	iE3:HRG		E3:HRG <-> iE3:HRG	MassAction	kf88*E3:HRG - kr88*iE3:HRG	TRUE	TRUE
Schoeberl 2009	v89	E3:HRG_p		kf88	kr88	iE3:HRG_p		E3:HRG_p <-> iE3:HRG_p	MassAction	kf88*E3:HRG_p - kr88*iE3:HRG_p	TRUE	TRUE
Schoeberl 2009	v90	E2_p		kf88	kr88	iE2_p		E2_p <-> iE2_p	MassAction	kf88*E2_p - kr88*iE2_p	TRUE	TRUE
Schoeberl 2009	v91	BTC:E1		kf88	kr88	iBTC:E1		BTC:E1 <-> iBTC:E1	MassAction	kf88*BTC:E1 - kr88*iBTC:E1	TRUE	TRUE
Schoeberl 2009	v92	BTC:E1_p		kf88	kr88	iBTC:E1_p		BTC:E1_p <-> iBTC:E1_p	MassAction	kf88*BTC:E1_p - kr88*iBTC:E1_p	TRUE	TRUE
Schoeberl 2009	v93	E2:E3:HRG		kf93	kr93	iE2:E3:HRG		E2:E3:HRG <-> iE2:E3:HRG	MassAction	kf93*E2:E3:HRG - kr93*iE2:E3:HRG	TRUE	TRUE
Schoeberl 2009	v94	E2:E3:HRG_p		kf93	kr93	iE2:E3:HRG_p		E2:E3:HRG_p <-> iE2:E3:HRG_p	MassAction	kf93*E2:E3:HRG_p - kr93*iE2:E3:HRG_p	TRUE	TRUE
Schoeberl 2009	v95	E2:E3:HRG_p:RTKpase		kf93	kr93	iE2:E3:HRG_p:RTKpase		E2:E3:HRG_p:RTKpase <-> iE2:E3:HRG_p:RTKpase	MassAction	kf93*E2:E3:HRG_p:RTKpase - kr93*iE2:E3:HRG_p:RTKpase	TRUE	TRUE
Schoeberl 2009	v96	E2:E3:HRG_p:PI3K		kf93	kr93	iE2:E3:HRG_p:PI3K		E2:E3:HRG_p:PI3K <-> iE2:E3:HRG_p:PI3K	MassAction	kf93*E2:E3:HRG_p:PI3K - kr93*iE2:E3:HRG_p:PI3K	TRUE	TRUE
Schoeberl 2009	v97	E2:E3:HRG_p:PI3K:PIP2		kf93	kr93	iE2:E3:HRG_p:PI3K:PIP2		E2:E3:HRG_p:PI3K:PIP2 <-> iE2:E3:HRG_p:PI3K:PIP2	MassAction	kf93*E2:E3:HRG_p:PI3K:PIP2 - kr93*iE2:E3:HRG_p:PI3K:PIP2	TRUE	TRUE
Schoeberl 2009	v98	E1:E3:HRG		kf98	kr98	iE1:E3:HRG		E1:E3:HRG <-> iE1:E3:HRG	MassAction	kf98*E1:E3:HRG - kr98*iE1:E3:HRG	TRUE	TRUE
Schoeberl 2009	v99	E1:E3:HRG_p		kf98	kr98	iE1:E3:HRG_p		E1:E3:HRG_p <-> iE1:E3:HRG_p	MassAction	kf98*E1:E3:HRG_p - kr98*iE1:E3:HRG_p	TRUE	TRUE
Schoeberl 2009	v100	E1:E3:HRG_p:RTKpase		kf98	kr98	iE1:E3:HRG_p:RTKpase		E1:E3:HRG_p:RTKpase <-> iE1:E3:HRG_p:RTKpase	MassAction	kf98*E1:E3:HRG_p:RTKpase - kr98*iE1:E3:HRG_p:RTKpase	TRUE	TRUE
Schoeberl 2009	v101	E1:E3:HRG_p:PI3K		kf98	kr98	iE1:E3:HRG_p:PI3K		E1:E3:HRG_p:PI3K <-> iE1:E3:HRG_p:PI3K	MassAction	kf98*E1:E3:HRG_p:PI3K - kr98*iE1:E3:HRG_p:PI3K	TRUE	TRUE
Schoeberl 2009	v102	E1:E3:HRG_p:PI3K:PIP2		kf98	kr98	iE1:E3:HRG_p:PI3K:PIP2		E1:E3:HRG_p:PI3K:PIP2 <-> iE1:E3:HRG_p:PI3K:PIP2	MassAction	kf98*E1:E3:HRG_p:PI3K:PIP2 - kr98*iE1:E3:HRG_p:PI3K:PIP2	TRUE	TRUE
Schoeberl 2009	v103	E2:E2_p		kf93	kr93	iE2:E2_p		E2:E2_p <-> iE2:E2_p	MassAction	kf93*E2:E2_p - kr93*iE2:E2_p	TRUE	TRUE
Schoeberl 2009	v104	E2:E2_p:RTKpase		kf93	kr93	iE2:E2_p:RTKpase		E2:E2_p:RTKpase <-> iE2:E2_p:RTKpase	MassAction	kf93*E2:E2_p:RTKpase - kr93*iE2:E2_p:RTKpase	TRUE	TRUE
Schoeberl 2009	v105	E2:E2_p:PI3K		kf93	kr93	iE2:E2_p:PI3K		E2:E2_p:PI3K <-> iE2:E2_p:PI3K	MassAction	kf93*E2:E2_p:PI3K - kr93*iE2:E2_p:PI3K	TRUE	TRUE
Schoeberl 2009	v106	E2:E2_p:PI3K:PIP2		kf93	kr93	iE2:E2_p:PI3K:PIP2		E2:E2_p:PI3K:PIP2 <-> iE2:E2_p:PI3K:PIP2	MassAction	kf93*E2:E2_p:PI3K:PIP2 - kr93*iE2:E2_p:PI3K:PIP2	TRUE	TRUE
Schoeberl 2009	v107	BTC:E1:E1		kf107	kr107	iBTC:E1:E1		BTC:E1:E1 <-> iBTC:E1:E1	MassAction	kf107*BTC:E1:E1 - kr107*iBTC:E1:E1	TRUE	TRUE
Schoeberl 2009	v108	BTC:E1:E1:BTC		kf107	kr107	iBTC:E1:E1:BTC		BTC:E1:E1:BTC <-> iBTC:E1:E1:BTC	MassAction	kf107*BTC:E1:E1:BTC - kr107*iBTC:E1:E1:BTC	TRUE	TRUE
Schoeberl 2009	v109	BTC:E1:E1_p		kf107	kr107	iBTC:E1:E1_p		BTC:E1:E1_p <-> iBTC:E1:E1_p	MassAction	kf107*BTC:E1:E1_p - kr107*iBTC:E1:E1_p	TRUE	TRUE
Schoeberl 2009	v110	BTC:E1:E1:BTC_p		kf107	kr107	iBTC:E1:E1:BTC_p		BTC:E1:E1:BTC_p <-> iBTC:E1:E1:BTC_p	MassAction	kf107*BTC:E1:E1:BTC_p - kr107*iBTC:E1:E1:BTC_p	TRUE	TRUE
Schoeberl 2009	v111	BTC:E1:E1_p:RTKpase		kf107	kr107	iBTC:E1:E1_p:RTKpase		BTC:E1:E1_p:RTKpase <-> iBTC:E1:E1_p:RTKpase	MassAction	kf107*BTC:E1:E1_p:RTKpase - kr107*iBTC:E1:E1_p:RTKpase	TRUE	TRUE
Schoeberl 2009	v112	BTC:E1:E1:BTC_p:RTKpase		kf107	kr107	iBTC:E1:E1:BTC_p:RTKpase		BTC:E1:E1:BTC_p:RTKpase <-> iBTC:E1:E1:BTC_p:RTKpase	MassAction	kf107*BTC:E1:E1:BTC_p:RTKpase - kr107*iBTC:E1:E1:BTC_p:RTKpase	TRUE	TRUE
Schoeberl 2009	v113	BTC:E1:E1_p:PI3K		kf107	kr107	iBTC:E1:E1_p:PI3K		BTC:E1:E1_p:PI3K <-> iBTC:E1:E1_p:PI3K	MassAction	kf107*BTC:E1:E1_p:PI3K - kr107*iBTC:E1:E1_p:PI3K	TRUE	TRUE
Schoeberl 2009	v114	BTC:E1:E1:BTC_p:PI3K		kf107	kr107	iBTC:E1:E1:BTC_p:PI3K		BTC:E1:E1:BTC_p:PI3K <-> iBTC:E1:E1:BTC_p:PI3K	MassAction	kf107*BTC:E1:E1:BTC_p:PI3K - kr107*iBTC:E1:E1:BTC_p:PI3K	TRUE	TRUE
Schoeberl 2009	v115	BTC:E1:E1_p:PI3K:PIP2		kf107	kr107	iBTC:E1:E1_p:PI3K:PIP2		BTC:E1:E1_p:PI3K:PIP2 <-> iBTC:E1:E1_p:PI3K:PIP2	MassAction	kf107*BTC:E1:E1_p:PI3K:PIP2 - kr107*iBTC:E1:E1_p:PI3K:PIP2	TRUE	TRUE
Schoeberl 2009	v116	BTC:E1:E1:BTC_p:PI3K:PIP2		kf107	kr107	iBTC:E1:E1:BTC_p:PI3K:PIP2		BTC:E1:E1:BTC_p:PI3K:PIP2 <-> iBTC:E1:E1:BTC_p:PI3K:PIP2	MassAction	kf107*BTC:E1:E1:BTC_p:PI3K:PIP2 - kr107*iBTC:E1:E1:BTC_p:PI3K:PIP2	TRUE	TRUE
Schoeberl 2009	v117	BTC:E1:E2		kf117	kr117	iBTC:E1:E2		BTC:E1:E2 <-> iBTC:E1:E2	MassAction	kf117*BTC:E1:E2 - kr117*iBTC:E1:E2	TRUE	TRUE
Schoeberl 2009	v118	BTC:E1:E2_p		kf117	kr117	iBTC:E1:E2_p		BTC:E1:E2_p <-> iBTC:E1:E2_p	MassAction	kf117*BTC:E1:E2_p - kr117*iBTC:E1:E2_p	TRUE	TRUE
Schoeberl 2009	v119	BTC:E1:E2_p:RTKpase		kf117	kr117	iBTC:E1:E2_p:RTKpase		BTC:E1:E2_p:RTKpase <-> iBTC:E1:E2_p:RTKpase	MassAction	kf117*BTC:E1:E2_p:RTKpase - kr117*iBTC:E1:E2_p:RTKpase	TRUE	TRUE
Schoeberl 2009	v120	BTC:E1:E2_p:PI3K		kf117	kr117	iBTC:E1:E2_p:PI3K		BTC:E1:E2_p:PI3K <-> iBTC:E1:E2_p:PI3K	MassAction	kf117*BTC:E1:E2_p:PI3K - kr117*iBTC:E1:E2_p:PI3K	TRUE	TRUE
Schoeberl 2009	v121	BTC:E1:E2_p:PI3K:PIP2		kf117	kr117	iBTC:E1:E2_p:PI3K:PIP2		BTC:E1:E2_p:PI3K:PIP2 <-> iBTC:E1:E2_p:PI3K:PIP2	MassAction	kf117*BTC:E1:E2_p:PI3K:PIP2 - kr117*iBTC:E1:E2_p:PI3K:PIP2	TRUE	TRUE
Schoeberl 2009	v122	BTC:E1:E3		kf117	kr117	iBTC:E1:E3		BTC:E1:E3 <-> iBTC:E1:E3	MassAction	kf117*BTC:E1:E3 - kr117*iBTC:E1:E3	TRUE	TRUE
Schoeberl 2009	v123	BTC:E1:E3_p		kf117	kr117	iBTC:E1:E3_p		BTC:E1:E3_p <-> iBTC:E1:E3_p	MassAction	kf117*BTC:E1:E3_p - kr117*iBTC:E1:E3_p	TRUE	TRUE
Schoeberl 2009	v124	BTC:E1:E3_p:RTKpase		kf117	kr117	iBTC:E1:E3_p:RTKpase		BTC:E1:E3_p:RTKpase <-> iBTC:E1:E3_p:RTKpase	MassAction	kf117*BTC:E1:E3_p:RTKpase - kr117*iBTC:E1:E3_p:RTKpase	TRUE	TRUE
Schoeberl 2009	v125	BTC:E1:E3_p:PI3K		kf117	kr117	iBTC:E1:E3_p:PI3K		BTC:E1:E3_p:PI3K <-> iBTC:E1:E3_p:PI3K	MassAction	kf117*BTC:E1:E3_p:PI3K - kr117*iBTC:E1:E3_p:PI3K	TRUE	TRUE
Schoeberl 2009	v126	BTC:E1:E3_p:PI3K:PIP2		kf117	kr117	iBTC:E1:E3_p:PI3K:PIP2		BTC:E1:E3_p:PI3K:PIP2 <-> iBTC:E1:E3_p:PI3K:PIP2	MassAction	kf117*BTC:E1:E3_p:PI3K:PIP2 - kr117*iBTC:E1:E3_p:PI3K:PIP2	TRUE	TRUE
Schoeberl 2009	v127	iHRG	iE3	kf127	kr1	iE3:HRG		iHRG + iE3 <-> iE3:HRG	MassAction	kf127*iHRG*iE3 - kr1*iE3:HRG	TRUE	TRUE
Schoeberl 2009	v128	iHRG	iE2:E3	kf127	kr1	iE2:E3:HRG		iHRG + iE2:E3 <-> iE2:E3:HRG	MassAction	kf127*iHRG*iE2:E3 - kr1*iE2:E3:HRG	TRUE	TRUE
Schoeberl 2009	v129	iBTC	iE1	kf129	kr3	iBTC:E1		iBTC + iE1 <-> iBTC:E1	MassAction	kf129*iBTC*iE1 - kr3*iBTC:E1	TRUE	TRUE
Schoeberl 2009	v130	iBTC	iE1:E1	kf129	kr3	iBTC:E1:E1		iBTC + iE1:E1 <-> iBTC:E1:E1	MassAction	kf129*iBTC*iE1:E1 - kr3*iBTC:E1:E1	TRUE	TRUE
Schoeberl 2009	v131	iBTC	iE1:E2	kf129	kr3	iBTC:E1:E2		iBTC + iE1:E2 <-> iBTC:E1:E2	MassAction	kf129*iBTC*iE1:E2 - kr3*iBTC:E1:E2	TRUE	TRUE
Schoeberl 2009	v132	iBTC	iE1:E3	kf129	kr3	iBTC:E1:E3		iBTC + iE1:E3 <-> iBTC:E1:E3	MassAction	kf129*iBTC*iE1:E3 - kr3*iBTC:E1:E3	TRUE	TRUE
Schoeberl 2009	v133	iE3:HRG	iE2	kf7	kr7	iE2:E3:HRG		iE3:HRG + iE2 <-> iE2:E3:HRG	MassAction	kf7*iE3:HRG*iE2 - kr7*iE2:E3:HRG	TRUE	TRUE
Schoeberl 2009	v134	iE3:HRG_p	iE2_p	kf7	kr7	iE2:E3:HRG_p		iE3:HRG_p + iE2_p <-> iE2:E3:HRG_p	MassAction	kf7*iE3:HRG_p*iE2_p - kr7*iE2:E3:HRG_p	TRUE	TRUE
Schoeberl 2009	v135	iE3:HRG_p	iE2	kf7		iE2:E3:HRG_p		iE3:HRG_p + iE2 -> iE2:E3:HRG_p	MassAction	kf7*iE3:HRG_p*iE2	FALSE	TRUE
Schoeberl 2009	v136	iE3:HRG	iE1	kf10	kr7	iE1:E3:HRG		iE3:HRG + iE1 <-> iE1:E3:HRG	MassAction	kf10*iE3:HRG*iE1 - kr7*iE1:E3:HRG	TRUE	TRUE
Schoeberl 2009	v137	iE3:HRG_p	iE1	kf10	kr7	iE1:E3:HRG_p		iE3:HRG_p + iE1 <-> iE1:E3:HRG_p	MassAction	kf10*iE3:HRG_p*iE1 - kr7*iE1:E3:HRG_p	TRUE	TRUE
Schoeberl 2009	v138	iE2_p	iE2	kf12		iE2:E2_p		iE2_p + iE2 -> iE2:E2_p	MassAction	kf12*iE2_p*iE2	FALSE	TRUE
Schoeberl 2009	v139	iE2_p	iE2_p	kf12	kr12	iE2:E2_p		iE2_p + iE2_p <-> iE2:E2_p	MassAction	kf12*iE2_p*iE2_p - kr12*iE2:E2_p	TRUE	TRUE
Schoeberl 2009	v140	iBTC:E1	iE1	kf14	kr14	iBTC:E1:E1		iBTC:E1 + iE1 <-> iBTC:E1:E1	MassAction	kf14*iBTC:E1*iE1 - kr14*iBTC:E1:E1	TRUE	TRUE
Schoeberl 2009	v141	iBTC:E1_p	iE1	kf14	kr14	iBTC:E1:E1_p		iBTC:E1_p + iE1 <-> iBTC:E1:E1_p	MassAction	kf14*iBTC:E1_p*iE1 - kr14*iBTC:E1:E1_p	TRUE	TRUE
Schoeberl 2009	v142	iBTC:E1	iBTC:E1	kf16	kr16	iBTC:E1:E1:BTC		iBTC:E1 + iBTC:E1 <-> iBTC:E1:E1:BTC	MassAction	kf16*iBTC:E1*iBTC:E1 - kr16*iBTC:E1:E1:BTC	TRUE	TRUE
Schoeberl 2009	v143	iBTC:E1_p	iBTC:E1	kf16	kr16	iBTC:E1:E1:BTC_p		iBTC:E1_p + iBTC:E1 <-> iBTC:E1:E1:BTC_p	MassAction	kf16*iBTC:E1_p*iBTC:E1 - kr16*iBTC:E1:E1:BTC_p	TRUE	TRUE
Schoeberl 2009	v144	iBTC:E1_p	iBTC:E1_p	kf16	kr16	iBTC:E1:E1:BTC_p		iBTC:E1_p + iBTC:E1_p <-> iBTC:E1:E1:BTC_p	MassAction	kf16*iBTC:E1_p*iBTC:E1_p - kr16*iBTC:E1:E1:BTC_p	TRUE	TRUE
Schoeberl 2009	v145	iBTC:E1	iE2	kf19	kr19	iBTC:E1:E2		iBTC:E1 + iE2 <-> iBTC:E1:E2	MassAction	kf19*iBTC:E1*iE2 - kr19*iBTC:E1:E2	TRUE	TRUE
Schoeberl 2009	v146	iBTC:E1_p	iE2	kf19		iBTC:E1:E2_p		iBTC:E1_p + iE2 -> iBTC:E1:E2_p	MassAction	kf19*iBTC:E1_p*iE2	FALSE	TRUE
Schoeberl 2009	v147	iBTC:E1	iE2_p	kf19		iBTC:E1:E2_p		iBTC:E1 + iE2_p -> iBTC:E1:E2_p	MassAction	kf19*iBTC:E1*iE2_p	FALSE	TRUE
Schoeberl 2009	v148	iBTC:E1_p	iE2_p	kf19	kr19	iBTC:E1:E2_p		iBTC:E1_p + iE2_p <-> iBTC:E1:E2_p	MassAction	kf19*iBTC:E1_p*iE2_p - kr19*iBTC:E1:E2_p	TRUE	TRUE
Schoeberl 2009	v149	iBTC:E1	iE3	kf23	kr19	iBTC:E1:E3		iBTC:E1 + iE3 <-> iBTC:E1:E3	MassAction	kf23*iBTC:E1*iE3 - kr19*iBTC:E1:E3	TRUE	TRUE
Schoeberl 2009	v150	iBTC:E1_p	iE3	kf23	kr19	iBTC:E1:E3_p		iBTC:E1_p + iE3 <-> iBTC:E1:E3_p	MassAction	kf23*iBTC:E1_p*iE3 - kr19*iBTC:E1:E3_p	TRUE	TRUE
Schoeberl 2009	v151	iE3	iE2	kf12	kr12	iE2:E3		iE3 + iE2 <-> iE2:E3	MassAction	kf12*iE3*iE2 - kr12*iE2:E3	TRUE	TRUE
Schoeberl 2009	v152	iE3	iE1	kf12	kr12	iE1:E3		iE3 + iE1 <-> iE1:E3	MassAction	kf12*iE3*iE1 - kr12*iE1:E3	TRUE	TRUE
Schoeberl 2009	v153	iE1	iE2	kf12	kr12	iE1:E2		iE1 + iE2 <-> iE1:E2	MassAction	kf12*iE1*iE2 - kr12*iE1:E2	TRUE	TRUE
Schoeberl 2009	v154	iE1	iE1	kf12	kr12	iE1:E1		iE1 + iE1 <-> iE1:E1	MassAction	kf12*iE1*iE1 - kr12*iE1:E1	TRUE	TRUE
Schoeberl 2009	v155	iE2	iE2	kf12	kr12	iE2:E2		iE2 + iE2 <-> iE2:E2	MassAction	kf12*iE2*iE2 - kr12*iE2:E2	TRUE	TRUE
Schoeberl 2009	v156	iE2:E3:HRG		kf30		iE2:E3:HRG_p		iE2:E3:HRG -> iE2:E3:HRG_p	MassAction	kf30*iE2:E3:HRG	FALSE	TRUE
Schoeberl 2009	v157	iE1:E3:HRG		kf30		iE1:E3:HRG_p		iE1:E3:HRG -> iE1:E3:HRG_p	MassAction	kf30*iE1:E3:HRG	FALSE	TRUE
Schoeberl 2009	v158	iBTC:E1:E1		kf30		iBTC:E1:E1_p		iBTC:E1:E1 -> iBTC:E1:E1_p	MassAction	kf30*iBTC:E1:E1	FALSE	TRUE
Schoeberl 2009	v159	iBTC:E1:E1:BTC		kf30		iBTC:E1:E1:BTC_p		iBTC:E1:E1:BTC -> iBTC:E1:E1:BTC_p	MassAction	kf30*iBTC:E1:E1:BTC	FALSE	TRUE
Schoeberl 2009	v160	iBTC:E1:E2		kf30		iBTC:E1:E2_p		iBTC:E1:E2 -> iBTC:E1:E2_p	MassAction	kf30*iBTC:E1:E2	FALSE	TRUE
Schoeberl 2009	v161	iBTC:E1:E3		kf30		iBTC:E1:E3_p		iBTC:E1:E3 -> iBTC:E1:E3_p	MassAction	kf30*iBTC:E1:E3	FALSE	TRUE
Schoeberl 2009	v162	iE3:HRG_p		kr1		iHRG	iE3	iE3:HRG_p -> iHRG + iE3	MassAction	kr1*iE3:HRG_p	FALSE	TRUE
Schoeberl 2009	v163	iBTC:E1_p		kr3		iBTC	iE1	iBTC:E1_p -> iBTC + iE1	MassAction	kr3*iBTC:E1_p	FALSE	TRUE
Schoeberl 2009	v164	iE2:E3:HRG_p	RTKpase	kf38	kr38	iE2:E3:HRG_p:RTKpase		iE2:E3:HRG_p + RTKpase <-> iE2:E3:HRG_p:RTKpase	MassAction	kf38*iE2:E3:HRG_p*RTKpase - kr38*iE2:E3:HRG_p:RTKpase	TRUE	TRUE
Schoeberl 2009	v165	iE1:E3:HRG_p	RTKpase	kf38	kr38	iE1:E3:HRG_p:RTKpase		iE1:E3:HRG_p + RTKpase <-> iE1:E3:HRG_p:RTKpase	MassAction	kf38*iE1:E3:HRG_p*RTKpase - kr38*iE1:E3:HRG_p:RTKpase	TRUE	TRUE
Schoeberl 2009	v166	iE2:E2_p	RTKpase	kf38	kr38	iE2:E2_p:RTKpase		iE2:E2_p + RTKpase <-> iE2:E2_p:RTKpase	MassAction	kf38*iE2:E2_p*RTKpase - kr38*iE2:E2_p:RTKpase	TRUE	TRUE
Schoeberl 2009	v167	iBTC:E1:E1_p	RTKpase	kf38	kr38	iBTC:E1:E1_p:RTKpase		iBTC:E1:E1_p + RTKpase <-> iBTC:E1:E1_p:RTKpase	MassAction	kf38*iBTC:E1:E1_p*RTKpase - kr38*iBTC:E1:E1_p:RTKpase	TRUE	TRUE
Schoeberl 2009	v168	iBTC:E1:E1:BTC_p	RTKpase	kf38	kr38	iBTC:E1:E1:BTC_p:RTKpase		iBTC:E1:E1:BTC_p + RTKpase <-> iBTC:E1:E1:BTC_p:RTKpase	MassAction	kf38*iBTC:E1:E1:BTC_p*RTKpase - kr38*iBTC:E1:E1:BTC_p:RTKpase	TRUE	TRUE
Schoeberl 2009	v169	iBTC:E1:E2_p	RTKpase	kf38	kr38	iBTC:E1:E2_p:RTKpase		iBTC:E1:E2_p + RTKpase <-> iBTC:E1:E2_p:RTKpase	MassAction	kf38*iBTC:E1:E2_p*RTKpase - kr38*iBTC:E1:E2_p:RTKpase	TRUE	TRUE
Schoeberl 2009	v170	iBTC:E1:E3_p	RTKpase	kf38	kr38	iBTC:E1:E3_p:RTKpase		iBTC:E1:E3_p + RTKpase <-> iBTC:E1:E3_p:RTKpase	MassAction	kf38*iBTC:E1:E3_p*RTKpase - kr38*iBTC:E1:E3_p:RTKpase	TRUE	TRUE
Schoeberl 2009	v171	iE2:E3:HRG_p:RTKpase		kf45		iE2:E3:HRG	RTKpase	iE2:E3:HRG_p:RTKpase -> iE2:E3:HRG + RTKpase	MassAction	kf45*iE2:E3:HRG_p:RTKpase	FALSE	TRUE
Schoeberl 2009	v172	iE1:E3:HRG_p:RTKpase		kf45		iE1:E3:HRG	RTKpase	iE1:E3:HRG_p:RTKpase -> iE1:E3:HRG + RTKpase	MassAction	kf45*iE1:E3:HRG_p:RTKpase	FALSE	TRUE
Schoeberl 2009	v173	iE2:E2_p:RTKpase		kf45		iE2:E2	RTKpase	iE2:E2_p:RTKpase -> iE2:E2 + RTKpase	MassAction	kf45*iE2:E2_p:RTKpase	FALSE	TRUE
Schoeberl 2009	v174	iBTC:E1:E1_p:RTKpase		kf45		iBTC:E1:E1	RTKpase	iBTC:E1:E1_p:RTKpase -> iBTC:E1:E1 + RTKpase	MassAction	kf45*iBTC:E1:E1_p:RTKpase	FALSE	TRUE
Schoeberl 2009	v175	iBTC:E1:E1:BTC_p:RTKpase		kf45		iBTC:E1:E1:BTC	RTKpase	iBTC:E1:E1:BTC_p:RTKpase -> iBTC:E1:E1:BTC + RTKpase	MassAction	kf45*iBTC:E1:E1:BTC_p:RTKpase	FALSE	TRUE
Schoeberl 2009	v176	iBTC:E1:E2_p:RTKpase		kf45		iBTC:E1:E2	RTKpase	iBTC:E1:E2_p:RTKpase -> iBTC:E1:E2 + RTKpase	MassAction	kf45*iBTC:E1:E2_p:RTKpase	FALSE	TRUE
Schoeberl 2009	v177	iBTC:E1:E3_p:RTKpase		kf45		iBTC:E1:E3	RTKpase	iBTC:E1:E3_p:RTKpase -> iBTC:E1:E3 + RTKpase	MassAction	kf45*iBTC:E1:E3_p:RTKpase	FALSE	TRUE
Schoeberl 2009	v178	iE2:E3:HRG_p	PI3K	kf52	kr52	iE2:E3:HRG_p:PI3K		iE2:E3:HRG_p + PI3K <-> iE2:E3:HRG_p:PI3K	MassAction	kf52*iE2:E3:HRG_p*PI3K - kr52*iE2:E3:HRG_p:PI3K	TRUE	TRUE
Schoeberl 2009	v179	iE1:E3:HRG_p	PI3K	kf52	kr52	iE1:E3:HRG_p:PI3K		iE1:E3:HRG_p + PI3K <-> iE1:E3:HRG_p:PI3K	MassAction	kf52*iE1:E3:HRG_p*PI3K - kr52*iE1:E3:HRG_p:PI3K	TRUE	TRUE
Schoeberl 2009	v180	iE2:E2_p	PI3K	kf54	kr54	iE2:E2_p:PI3K		iE2:E2_p + PI3K <-> iE2:E2_p:PI3K	MassAction	kf54*iE2:E2_p*PI3K - kr54*iE2:E2_p:PI3K	TRUE	TRUE
Schoeberl 2009	v181	iBTC:E1:E1_p	PI3K	kf54	kr54	iBTC:E1:E1_p:PI3K		iBTC:E1:E1_p + PI3K <-> iBTC:E1:E1_p:PI3K	MassAction	kf54*iBTC:E1:E1_p*PI3K - kr54*iBTC:E1:E1_p:PI3K	TRUE	TRUE
Schoeberl 2009	v182	iBTC:E1:E1:BTC_p	PI3K	kf54	kr54	iBTC:E1:E1:BTC_p:PI3K		iBTC:E1:E1:BTC_p + PI3K <-> iBTC:E1:E1:BTC_p:PI3K	MassAction	kf54*iBTC:E1:E1:BTC_p*PI3K - kr54*iBTC:E1:E1:BTC_p:PI3K	TRUE	TRUE
Schoeberl 2009	v183	iBTC:E1:E2_p	PI3K	kf54	kr54	iBTC:E1:E2_p:PI3K		iBTC:E1:E2_p + PI3K <-> iBTC:E1:E2_p:PI3K	MassAction	kf54*iBTC:E1:E2_p*PI3K - kr54*iBTC:E1:E2_p:PI3K	TRUE	TRUE
Schoeberl 2009	v184	iBTC:E1:E3_p	PI3K	kf52	kr52	iBTC:E1:E3_p:PI3K		iBTC:E1:E3_p + PI3K <-> iBTC:E1:E3_p:PI3K	MassAction	kf52*iBTC:E1:E3_p*PI3K - kr52*iBTC:E1:E3_p:PI3K	TRUE	TRUE
Schoeberl 2009	v185	iHRG		kf185		dHRG		iHRG -> dHRG	MassAction	kf185*iHRG	FALSE	TRUE
Schoeberl 2009	v186	iBTC		kf185		dBTC		iBTC -> dBTC	MassAction	kf185*iBTC	FALSE	TRUE
Schoeberl 2009	v187	iE3:HRG		kf187		dE3:HRG		iE3:HRG -> dE3:HRG	MassAction	kf187*iE3:HRG	FALSE	TRUE
Schoeberl 2009	v188	iBTC:E1		kf187		dBTC:E1		iBTC:E1 -> dBTC:E1	MassAction	kf187*iBTC:E1	FALSE	TRUE
Schoeberl 2009	v189	iE3:HRG_p		kf187		dE3:HRG_p		iE3:HRG_p -> dE3:HRG_p	MassAction	kf187*iE3:HRG_p	FALSE	TRUE
Schoeberl 2009	v190	iBTC:E1_p		kf187		dBTC:E1_p		iBTC:E1_p -> dBTC:E1_p	MassAction	kf187*iBTC:E1_p	FALSE	TRUE
Schoeberl 2009	v191	iE2_p		kf187		dE2_p		iE2_p -> dE2_p	MassAction	kf187*iE2_p	FALSE	TRUE
Schoeberl 2009	v192	iE2:E3:HRG		kf192		dE2:E3:HRG		iE2:E3:HRG -> dE2:E3:HRG	MassAction	kf192*iE2:E3:HRG	FALSE	TRUE
Schoeberl 2009	v193	iE2:E3:HRG_p		kf192		dE2:E3:HRG_p		iE2:E3:HRG_p -> dE2:E3:HRG_p	MassAction	kf192*iE2:E3:HRG_p	FALSE	TRUE
Schoeberl 2009	v194	iE2:E3:HRG_p:RTKpase		kf192		dE2:E3:HRG_p:RTKpase		iE2:E3:HRG_p:RTKpase -> dE2:E3:HRG_p:RTKpase	MassAction	kf192*iE2:E3:HRG_p:RTKpase	FALSE	TRUE
Schoeberl 2009	v195	iE2:E3:HRG_p:PI3K		kf192		dE2:E3:HRG_p:PI3K		iE2:E3:HRG_p:PI3K -> dE2:E3:HRG_p:PI3K	MassAction	kf192*iE2:E3:HRG_p:PI3K	FALSE	TRUE
Schoeberl 2009	v196	iE2:E3:HRG_p:PI3K:PIP2		kf192		dE2:E3:HRG_p:PI3K:PIP2		iE2:E3:HRG_p:PI3K:PIP2 -> dE2:E3:HRG_p:PI3K:PIP2	MassAction	kf192*iE2:E3:HRG_p:PI3K:PIP2	FALSE	TRUE
Schoeberl 2009	v197	iE2:E2_p		kf192		dE2:E2_p		iE2:E2_p -> dE2:E2_p	MassAction	kf192*iE2:E2_p	FALSE	TRUE
Schoeberl 2009	v198	iE2:E2_p:RTKpase		kf192		dE2:E2_p:RTKpase		iE2:E2_p:RTKpase -> dE2:E2_p:RTKpase	MassAction	kf192*iE2:E2_p:RTKpase	FALSE	TRUE
Schoeberl 2009	v199	iE2:E2_p:PI3K		kf192		dE2:E2_p:PI3K		iE2:E2_p:PI3K -> dE2:E2_p:PI3K	MassAction	kf192*iE2:E2_p:PI3K	FALSE	TRUE
Schoeberl 2009	v200	iE2:E2_p:PI3K:PIP2		kf192		dE2:E2_p:PI3K:PIP2		iE2:E2_p:PI3K:PIP2 -> dE2:E2_p:PI3K:PIP2	MassAction	kf192*iE2:E2_p:PI3K:PIP2	FALSE	TRUE
Schoeberl 2009	v201	iE1:E3:HRG		kf201		dE1:E3:HRG		iE1:E3:HRG -> dE1:E3:HRG	MassAction	kf201*iE1:E3:HRG	FALSE	TRUE
Schoeberl 2009	v202	iE1:E3:HRG_p		kf201		dE1:E3:HRG_p		iE1:E3:HRG_p -> dE1:E3:HRG_p	MassAction	kf201*iE1:E3:HRG_p	FALSE	TRUE
Schoeberl 2009	v203	iE1:E3:HRG_p:RTKpase		kf201		dE1:E3:HRG_p:RTKpase		iE1:E3:HRG_p:RTKpase -> dE1:E3:HRG_p:RTKpase	MassAction	kf201*iE1:E3:HRG_p:RTKpase	FALSE	TRUE
Schoeberl 2009	v204	iE1:E3:HRG_p:PI3K		kf201		dE1:E3:HRG_p:PI3K		iE1:E3:HRG_p:PI3K -> dE1:E3:HRG_p:PI3K	MassAction	kf201*iE1:E3:HRG_p:PI3K	FALSE	TRUE
Schoeberl 2009	v205	iE1:E3:HRG_p:PI3K:PIP2		kf201		dE1:E3:HRG_p:PI3K:PIP2		iE1:E3:HRG_p:PI3K:PIP2 -> dE1:E3:HRG_p:PI3K:PIP2	MassAction	kf201*iE1:E3:HRG_p:PI3K:PIP2	FALSE	TRUE
Schoeberl 2009	v206	iBTC:E1:E1		kf206		dBTC:E1:E1		iBTC:E1:E1 -> dBTC:E1:E1	MassAction	kf206*iBTC:E1:E1	FALSE	TRUE
Schoeberl 2009	v207	iBTC:E1:E1_p		kf206		dBTC:E1:E1_p		iBTC:E1:E1_p -> dBTC:E1:E1_p	MassAction	kf206*iBTC:E1:E1_p	FALSE	TRUE
Schoeberl 2009	v208	iBTC:E1:E1_p:RTKpase		kf206		dBTC:E1:E1_p:RTKpase		iBTC:E1:E1_p:RTKpase -> dBTC:E1:E1_p:RTKpase	MassAction	kf206*iBTC:E1:E1_p:RTKpase	FALSE	TRUE
Schoeberl 2009	v209	iBTC:E1:E1_p:PI3K		kf206		dBTC:E1:E1_p:PI3K		iBTC:E1:E1_p:PI3K -> dBTC:E1:E1_p:PI3K	MassAction	kf206*iBTC:E1:E1_p:PI3K	FALSE	TRUE
Schoeberl 2009	v210	iBTC:E1:E1_p:PI3K:PIP2		kf206		dBTC:E1:E1_p:PI3K:PIP2		iBTC:E1:E1_p:PI3K:PIP2 -> dBTC:E1:E1_p:PI3K:PIP2	MassAction	kf206*iBTC:E1:E1_p:PI3K:PIP2	FALSE	TRUE
Schoeberl 2009	v211	iBTC:E1:E1:BTC		kf206		dBTC:E1:E1:BTC		iBTC:E1:E1:BTC -> dBTC:E1:E1:BTC	MassAction	kf206*iBTC:E1:E1:BTC	FALSE	TRUE
Schoeberl 2009	v212	iBTC:E1:E1:BTC_p		kf206		dBTC:E1:E1:BTC_p		iBTC:E1:E1:BTC_p -> dBTC:E1:E1:BTC_p	MassAction	kf206*iBTC:E1:E1:BTC_p	FALSE	TRUE
Schoeberl 2009	v213	iBTC:E1:E1:BTC_p:RTKpase		kf206		dBTC:E1:E1:BTC_p:RTKpase		iBTC:E1:E1:BTC_p:RTKpase -> dBTC:E1:E1:BTC_p:RTKpase	MassAction	kf206*iBTC:E1:E1:BTC_p:RTKpase	FALSE	TRUE
Schoeberl 2009	v214	iBTC:E1:E1:BTC_p:PI3K		kf206		dBTC:E1:E1:BTC_p:PI3K		iBTC:E1:E1:BTC_p:PI3K -> dBTC:E1:E1:BTC_p:PI3K	MassAction	kf206*iBTC:E1:E1:BTC_p:PI3K	FALSE	TRUE
Schoeberl 2009	v215	iBTC:E1:E1:BTC_p:PI3K:PIP2		kf206		dBTC:E1:E1:BTC_p:PI3K:PIP2		iBTC:E1:E1:BTC_p:PI3K:PIP2 -> dBTC:E1:E1:BTC_p:PI3K:PIP2	MassAction	kf206*iBTC:E1:E1:BTC_p:PI3K:PIP2	FALSE	TRUE
Schoeberl 2009	v216	iBTC:E1:E2		kf201		dBTC:E1:E2		iBTC:E1:E2 -> dBTC:E1:E2	MassAction	kf201*iBTC:E1:E2	FALSE	TRUE
Schoeberl 2009	v217	iBTC:E1:E2_p		kf201		dBTC:E1:E2_p		iBTC:E1:E2_p -> dBTC:E1:E2_p	MassAction	kf201*iBTC:E1:E2_p	FALSE	TRUE
Schoeberl 2009	v218	iBTC:E1:E2_p:RTKpase		kf201		dBTC:E1:E2_p:RTKpase		iBTC:E1:E2_p:RTKpase -> dBTC:E1:E2_p:RTKpase	MassAction	kf201*iBTC:E1:E2_p:RTKpase	FALSE	TRUE
Schoeberl 2009	v219	iBTC:E1:E2_p:PI3K		kf201		dBTC:E1:E2_p:PI3K		iBTC:E1:E2_p:PI3K -> dBTC:E1:E2_p:PI3K	MassAction	kf201*iBTC:E1:E2_p:PI3K	FALSE	TRUE
Schoeberl 2009	v220	iBTC:E1:E2_p:PI3K:PIP2		kf201		dBTC:E1:E2_p:PI3K:PIP2		iBTC:E1:E2_p:PI3K:PIP2 -> dBTC:E1:E2_p:PI3K:PIP2	MassAction	kf201*iBTC:E1:E2_p:PI3K:PIP2	FALSE	TRUE
Schoeberl 2009	v221	iBTC:E1:E3		kf201		dBTC:E1:E3		iBTC:E1:E3 -> dBTC:E1:E3	MassAction	kf201*iBTC:E1:E3	FALSE	TRUE
Schoeberl 2009	v222	iBTC:E1:E3_p		kf201		dBTC:E1:E3_p		iBTC:E1:E3_p -> dBTC:E1:E3_p	MassAction	kf201*iBTC:E1:E3_p	FALSE	TRUE
Schoeberl 2009	v223	iBTC:E1:E3_p:RTKpase		kf201		dBTC:E1:E3_p:RTKpase		iBTC:E1:E3_p:RTKpase -> dBTC:E1:E3_p:RTKpase	MassAction	kf201*iBTC:E1:E3_p:RTKpase	FALSE	TRUE
Schoeberl 2009	v224	iBTC:E1:E3_p:PI3K		kf201		dBTC:E1:E3_p:PI3K		iBTC:E1:E3_p:PI3K -> dBTC:E1:E3_p:PI3K	MassAction	kf201*iBTC:E1:E3_p:PI3K	FALSE	TRUE
Schoeberl 2009	v225	iBTC:E1:E3_p:PI3K:PIP2		kf201		dBTC:E1:E3_p:PI3K:PIP2		iBTC:E1:E3_p:PI3K:PIP2 -> dBTC:E1:E3_p:PI3K:PIP2	MassAction	kf201*iBTC:E1:E3_p:PI3K:PIP2	FALSE	TRUE
Schoeberl 2009 + Dual Ligand	vDL1	BTC	E1:E3:HRG	kf5	kr3	BTC:E1:E3:HRG		BTC + E1:E3:HRG <-> BTC:E1:E3:HRG	MassAction	kf5*BTC*E1:E3:HRG - kr3*BTC:E1:E3:HRG	TRUE	TRUE
Schoeberl 2009 + Dual Ligand	vDL10	BTC:E1:E3:HRG		kf98_DL	kr98	iBTC:E1:E3:HRG		BTC:E1:E3:HRG <-> iBTC:E1:E3:HRG	MassAction	kf98_DL*BTC:E1:E3:HRG - kr98*iBTC:E1:E3:HRG	TRUE	TRUE
Schoeberl 2009 + Dual Ligand	vDL11	BTC:E1:E3:HRG_p		kf98_DL	kr98	iBTC:E1:E3:HRG_p		BTC:E1:E3:HRG_p <-> iBTC:E1:E3:HRG_p	MassAction	kf98_DL*BTC:E1:E3:HRG_p - kr98*iBTC:E1:E3:HRG_p	TRUE	TRUE
Schoeberl 2009 + Dual Ligand	vDL12	BTC:E1:E3:HRG_p:RTKpase		kf98_DL	kr98	iBTC:E1:E3:HRG_p:RTKpase		BTC:E1:E3:HRG_p:RTKpase <-> iBTC:E1:E3:HRG_p:RTKpase	MassAction	kf98_DL*BTC:E1:E3:HRG_p:RTKpase - kr98*iBTC:E1:E3:HRG_p:RTKpase	TRUE	TRUE
Schoeberl 2009 + Dual Ligand	vDL13	BTC:E1:E3:HRG_p:PI3K		kf98_DL	kr98	iBTC:E1:E3:HRG_p:PI3K		BTC:E1:E3:HRG_p:PI3K <-> iBTC:E1:E3:HRG_p:PI3K	MassAction	kf98_DL*BTC:E1:E3:HRG_p:PI3K - kr98*iBTC:E1:E3:HRG_p:PI3K	TRUE	TRUE
Schoeberl 2009 + Dual Ligand	vDL14	BTC:E1:E3:HRG_p:PI3K:PIP2		kf98_DL	kr98	iBTC:E1:E3:HRG_p:PI3K:PIP2		BTC:E1:E3:HRG_p:PI3K:PIP2 <-> iBTC:E1:E3:HRG_p:PI3K:PIP2	MassAction	kf98_DL*BTC:E1:E3:HRG_p:PI3K:PIP2 - kr98*iBTC:E1:E3:HRG_p:PI3K:PIP2	TRUE	TRUE
Schoeberl 2009 + Dual Ligand	vDL15	iBTC	iE1:E3:HRG	kf129	kr3	iBTC:E1:E3:HRG		iBTC + iE1:E3:HRG <-> iBTC:E1:E3:HRG	MassAction	kf129*iBTC*iE1:E3:HRG - kr3*iBTC:E1:E3:HRG	TRUE	TRUE
Schoeberl 2009 + Dual Ligand	vDL16	iE3:HRG	iBTC:E1	kf10_DL	kr7	iBTC:E1:E3:HRG		iE3:HRG + iBTC:E1 <-> iBTC:E1:E3:HRG	MassAction	kf10_DL*iE3:HRG*iBTC:E1 - kr7*iBTC:E1:E3:HRG	TRUE	TRUE
Schoeberl 2009 + Dual Ligand	vDL17	iE3:HRG_p	iBTC:E1	kf10_DL	kr7	iBTC:E1:E3:HRG_p		iE3:HRG_p + iBTC:E1 <-> iBTC:E1:E3:HRG_p	MassAction	kf10_DL*iE3:HRG_p*iBTC:E1 - kr7*iBTC:E1:E3:HRG_p	TRUE	TRUE
Schoeberl 2009 + Dual Ligand	vDL18	iBTC:E1_p	iE3:HRG	kf23	kr19	iBTC:E1:E3:HRG_p		iBTC:E1_p + iE3:HRG <-> iBTC:E1:E3:HRG_p	MassAction	kf23*iBTC:E1_p*iE3:HRG - kr19*iBTC:E1:E3:HRG_p	TRUE	TRUE
Schoeberl 2009 + Dual Ligand	vDL19	iBTC:E1:E3:HRG		kf30		iBTC:E1:E3:HRG_p		iBTC:E1:E3:HRG -> iBTC:E1:E3:HRG_p	MassAction	kf30*iBTC:E1:E3:HRG	FALSE	TRUE
Schoeberl 2009 + Dual Ligand	vDL2	E3:HRG	BTC:E1	kf10_DL	kr7	BTC:E1:E3:HRG		E3:HRG + BTC:E1 <-> BTC:E1:E3:HRG	MassAction	kf10_DL*E3:HRG*BTC:E1 - kr7*BTC:E1:E3:HRG	TRUE	TRUE
Schoeberl 2009 + Dual Ligand	vDL20	iBTC:E1:E3:HRG_p	RTKpase	kf38	kr38	iBTC:E1:E3:HRG_p:RTKpase		iBTC:E1:E3:HRG_p + RTKpase <-> iBTC:E1:E3:HRG_p:RTKpase	MassAction	kf38*iBTC:E1:E3:HRG_p*RTKpase - kr38*iBTC:E1:E3:HRG_p:RTKpase	TRUE	TRUE
Schoeberl 2009 + Dual Ligand	vDL21	iBTC:E1:E3:HRG_p:RTKpase		kf45		iBTC:E1:E3:HRG	RTKpase	iBTC:E1:E3:HRG_p:RTKpase -> iBTC:E1:E3:HRG + RTKpase	MassAction	kf45*iBTC:E1:E3:HRG_p:RTKpase	FALSE	TRUE
Schoeberl 2009 + Dual Ligand	vDL22	iBTC:E1:E3:HRG_p	PI3K	kf52	kr52	iBTC:E1:E3:HRG_p:PI3K		iBTC:E1:E3:HRG_p + PI3K <-> iBTC:E1:E3:HRG_p:PI3K	MassAction	kf52*iBTC:E1:E3:HRG_p*PI3K - kr52*iBTC:E1:E3:HRG_p:PI3K	TRUE	TRUE
Schoeberl 2009 + Dual Ligand	vDL23	iBTC:E1:E3:HRG		kf201		dBTC:E1:E3:HRG		iBTC:E1:E3:HRG -> dBTC:E1:E3:HRG	MassAction	kf201*iBTC:E1:E3:HRG	FALSE	TRUE
Schoeberl 2009 + Dual Ligand	vDL24	iBTC:E1:E3:HRG_p		kf201		dBTC:E1:E3:HRG_p		iBTC:E1:E3:HRG_p -> dBTC:E1:E3:HRG_p	MassAction	kf201*iBTC:E1:E3:HRG_p	FALSE	TRUE
Schoeberl 2009 + Dual Ligand	vDL25	iBTC:E1:E3:HRG_p:RTKpase		kf201		dBTC:E1:E3:HRG_p:RTKpase		iBTC:E1:E3:HRG_p:RTKpase -> dBTC:E1:E3:HRG_p:RTKpase	MassAction	kf201*iBTC:E1:E3:HRG_p:RTKpase	FALSE	TRUE
Schoeberl 2009 + Dual Ligand	vDL26	iBTC:E1:E3:HRG_p:PI3K		kf201		dBTC:E1:E3:HRG_p:PI3K		iBTC:E1:E3:HRG_p:PI3K -> dBTC:E1:E3:HRG_p:PI3K	MassAction	kf201*iBTC:E1:E3:HRG_p:PI3K	FALSE	TRUE
Schoeberl 2009 + Dual Ligand	vDL27	iBTC:E1:E3:HRG_p:PI3K:PIP2		kf201		dBTC:E1:E3:HRG_p:PI3K:PIP2		iBTC:E1:E3:HRG_p:PI3K:PIP2 -> dBTC:E1:E3:HRG_p:PI3K:PIP2	MassAction	kf201*iBTC:E1:E3:HRG_p:PI3K:PIP2	FALSE	TRUE
Schoeberl 2009 + Dual Ligand	vDL3	E3:HRG_p	BTC:E1	kf10_DL	kr7	BTC:E1:E3:HRG_p		E3:HRG_p + BTC:E1 <-> BTC:E1:E3:HRG_p	MassAction	kf10_DL*E3:HRG_p*BTC:E1 - kr7*BTC:E1:E3:HRG_p	TRUE	TRUE
Schoeberl 2009 + Dual Ligand	vDL4	BTC:E1:E3:HRG		kf30		BTC:E1:E3:HRG_p		BTC:E1:E3:HRG -> BTC:E1:E3:HRG_p	MassAction	kf30*BTC:E1:E3:HRG	FALSE	TRUE
Schoeberl 2009 + Dual Ligand	vDL5	BTC:E1:E3:HRG_p	RTKpase	kf38	kr38	BTC:E1:E3:HRG_p:RTKpase		BTC:E1:E3:HRG_p + RTKpase <-> BTC:E1:E3:HRG_p:RTKpase	MassAction	kf38*BTC:E1:E3:HRG_p*RTKpase - kr38*BTC:E1:E3:HRG_p:RTKpase	TRUE	TRUE
Schoeberl 2009 + Dual Ligand	vDL6	BTC:E1:E3:HRG_p:RTKpase		kf45		BTC:E1:E3:HRG	RTKpase	BTC:E1:E3:HRG_p:RTKpase -> BTC:E1:E3:HRG + RTKpase	MassAction	kf45*BTC:E1:E3:HRG_p:RTKpase	FALSE	TRUE
Schoeberl 2009 + Dual Ligand	vDL7	BTC:E1:E3:HRG_p	PI3K	kf52	kr52	BTC:E1:E3:HRG_p:PI3K		BTC:E1:E3:HRG_p + PI3K <-> BTC:E1:E3:HRG_p:PI3K	MassAction	kf52*BTC:E1:E3:HRG_p*PI3K - kr52*BTC:E1:E3:HRG_p:PI3K	TRUE	TRUE
Schoeberl 2009 + Dual Ligand	vDL8	BTC:E1:E3:HRG_p:PI3K	PIP2	kf59	kr59	BTC:E1:E3:HRG_p:PI3K:PIP2		BTC:E1:E3:HRG_p:PI3K + PIP2 <-> BTC:E1:E3:HRG_p:PI3K:PIP2	MassAction	kf59*BTC:E1:E3:HRG_p:PI3K*PIP2 - kr59*BTC:E1:E3:HRG_p:PI3K:PIP2	TRUE	TRUE
Schoeberl 2009 + Dual Ligand	vDL9	BTC:E1:E3:HRG_p:PI3K:PIP2		kf66		BTC:E1:E3:HRG_p:PI3K	PIP3	BTC:E1:E3:HRG_p:PI3K:PIP2 -> BTC:E1:E3:HRG_p:PI3K + PIP3	MassAction	kf66*BTC:E1:E3:HRG_p:PI3K:PIP2	FALSE	TRUE
MM-121 inhibitor model	MM121_v1	MM121	E3	kfmm121_1	krmm121_1	E3:MM121		MM121 + E3 <-> E3:MM121	MassAction	kfmm121_1*MM121*E3 - krmm121_1*E3:MM121	TRUE	TRUE
MM-121 inhibitor model	MM121_v2	E3:MM121	E3	kfmm121_2	krmm121_2	E3:MM121:E3		E3:MM121 + E3 <-> E3:MM121:E3	MassAction	kfmm121_2*E3:MM121*E3 - krmm121_2*E3:MM121:E3	TRUE	TRUE
MM-121 inhibitor model	MM121_v3	E3:MM121:E3		kfmm121_3	krmm121_3	iE3:MM121:E3		E3:MM121:E3 <-> iE3:MM121:E3	MassAction	kfmm121_3*E3:MM121:E3 - krmm121_3*iE3:MM121:E3	TRUE	TRUE
MM-121 inhibitor model	MM121_v4	iE3:MM121:E3		kfmm121_4		dE3:MM121:E3		iE3:MM121:E3 -> dE3:MM121:E3	MassAction	kfmm121_4*iE3:MM121:E3	FALSE	TRUE
erlotinib inhibitor model	erlotinib_v1	erlotinib	E1	erl_kf_E1	erl_kr_E1	erlotinib:E1		erlotinib + E1 <-> erlotinib:E1	MassAction	erl_kf_E1*erlotinib*E1 - erl_kr_E1*erlotinib:E1	TRUE	TRUE
erlotinib inhibitor model	erlotinib_v2	erlotinib	E1:E1	erl_kf_E1E1	erl_kr_E1	erlotinib:E1:E1		erlotinib + E1:E1 <-> erlotinib:E1:E1	MassAction	erl_kf_E1E1*erlotinib*E1:E1 - erl_kr_E1*erlotinib:E1:E1	TRUE	TRUE
erlotinib inhibitor model	erlotinib_v3	erlotinib	E1:E2	erl_kf_E1	erl_kr_E1	erlotinib:E1:E2		erlotinib + E1:E2 <-> erlotinib:E1:E2	MassAction	erl_kf_E1*erlotinib*E1:E2 - erl_kr_E1*erlotinib:E1:E2	TRUE	TRUE
erlotinib inhibitor model	erlotinib_v4	erlotinib	E1:E3	erl_kf_E1	erl_kr_E1	erlotinib:E1:E3		erlotinib + E1:E3 <-> erlotinib:E1:E3	MassAction	erl_kf_E1*erlotinib*E1:E3 - erl_kr_E1*erlotinib:E1:E3	TRUE	TRUE
erlotinib inhibitor model	erlotinib_v5	erlotinib	erlotinib:E1:E1	erl_kf_E1	erl_kr_E1E1	erlotinib:E1:E1:erlotinib		erlotinib + erlotinib:E1:E1 <-> erlotinib:E1:E1:erlotinib	MassAction	erl_kf_E1*erlotinib*erlotinib:E1:E1 - erl_kr_E1E1*erlotinib:E1:E1:erlotinib	TRUE	TRUE
erlotinib inhibitor model	erlotinib_v6	erlotinib	BTC:E1	erl_kf_E1	erl_kr_E1	erlotinib:BTC:E1		erlotinib + BTC:E1 <-> erlotinib:BTC:E1	MassAction	erl_kf_E1*erlotinib*BTC:E1 - erl_kr_E1*erlotinib:BTC:E1	TRUE	TRUE
erlotinib inhibitor model	erlotinib_v7	erlotinib	BTC:E1:E1	erl_kf_E1E1	erl_kr_E1	erlotinib:BTC:E1:E1		erlotinib + BTC:E1:E1 <-> erlotinib:BTC:E1:E1	MassAction	erl_kf_E1E1*erlotinib*BTC:E1:E1 - erl_kr_E1*erlotinib:BTC:E1:E1	TRUE	TRUE
erlotinib inhibitor model	erlotinib_v8	erlotinib	BTC:E1:E1:BTC	erl_kf_E1E1	erl_kr_E1	erlotinib:BTC:E1:E1:BTC		erlotinib + BTC:E1:E1:BTC <-> erlotinib:BTC:E1:E1:BTC	MassAction	erl_kf_E1E1*erlotinib*BTC:E1:E1:BTC - erl_kr_E1*erlotinib:BTC:E1:E1:BTC	TRUE	TRUE
erlotinib inhibitor model	erlotinib_v9	erlotinib	BTC:E1:E2	erl_kf_E1E1	erl_kr_E1	erlotinib:BTC:E1:E2		erlotinib + BTC:E1:E2 <-> erlotinib:BTC:E1:E2	MassAction	erl_kf_E1E1*erlotinib*BTC:E1:E2 - erl_kr_E1*erlotinib:BTC:E1:E2	TRUE	TRUE
erlotinib inhibitor model	erlotinib_v10	erlotinib	BTC:E1:E3	erl_kf_E1	erl_kr_E1	erlotinib:BTC:E1:E3		erlotinib + BTC:E1:E3 <-> erlotinib:BTC:E1:E3	MassAction	erl_kf_E1*erlotinib*BTC:E1:E3 - erl_kr_E1*erlotinib:BTC:E1:E3	TRUE	TRUE
erlotinib inhibitor model	erlotinib_v11	erlotinib	E1:E3:HRG	erl_kf_E1	erl_kr_E1	erlotinib:E1:E3:HRG		erlotinib + E1:E3:HRG <-> erlotinib:E1:E3:HRG	MassAction	erl_kf_E1*erlotinib*E1:E3:HRG - erl_kr_E1*erlotinib:E1:E3:HRG	TRUE	TRUE
erlotinib inhibitor model	erlotinib_v12	erlotinib	erlotinib:BTC:E1:E1	erl_kf_E1	erl_kr_E1E1	erlotinib:BTC:E1:E1:erlotinib		erlotinib + erlotinib:BTC:E1:E1 <-> erlotinib:BTC:E1:E1:erlotinib	MassAction	erl_kf_E1*erlotinib*erlotinib:BTC:E1:E1 - erl_kr_E1E1*erlotinib:BTC:E1:E1:erlotinib	TRUE	TRUE
erlotinib inhibitor model	erlotinib_v13	erlotinib	erlotinib:BTC:E1:E1:BTC	erl_kf_E1	erl_kr_E1E1	erlotinib:BTC:E1:E1:BTC:erlotinib		erlotinib + erlotinib:BTC:E1:E1:BTC <-> erlotinib:BTC:E1:E1:BTC:erlotinib	MassAction	erl_kf_E1*erlotinib*erlotinib:BTC:E1:E1:BTC - erl_kr_E1E1*erlotinib:BTC:E1:E1:BTC:erlotinib	TRUE	TRUE
erlotinib inhibitor model	erlotinib_v14	erlotinib	BTC:E1:E3:HRG	erl_kf_E1	erl_kr_E1	erlotinib:BTC:E1:E3:HRG		erlotinib + BTC:E1:E3:HRG <-> erlotinib:BTC:E1:E3:HRG	MassAction	erl_kf_E1*erlotinib*BTC:E1:E3:HRG - erl_kr_E1*erlotinib:BTC:E1:E3:HRG	TRUE	TRUE
erlotinib inhibitor model	erlotinib_v15	erlotinib:E1	E1	kf12_erl	kr12_erl	erlotinib:E1:E1		erlotinib:E1 + E1 <-> erlotinib:E1:E1	MassAction	kf12_erl*erlotinib:E1*E1 - kr12_erl*erlotinib:E1:E1	TRUE	TRUE
erlotinib inhibitor model	erlotinib_v16	erlotinib:E1	E2	kf12_erl	kr12_erl	erlotinib:E1:E2		erlotinib:E1 + E2 <-> erlotinib:E1:E2	MassAction	kf12_erl*erlotinib:E1*E2 - kr12_erl*erlotinib:E1:E2	TRUE	TRUE
erlotinib inhibitor model	erlotinib_v17	erlotinib:E1	E3	kf12_erl	kr12_erl	erlotinib:E1:E3		erlotinib:E1 + E3 <-> erlotinib:E1:E3	MassAction	kf12_erl*erlotinib:E1*E3 - kr12_erl*erlotinib:E1:E3	TRUE	TRUE
erlotinib inhibitor model	erlotinib_v18	erlotinib:E1	erlotinib:E1	kf12_erl	kr12_erl	erlotinib:E1:E1:erlotinib		erlotinib:E1 + erlotinib:E1 <-> erlotinib:E1:E1:erlotinib	MassAction	kf12_erl*erlotinib:E1*erlotinib:E1 - kr12_erl*erlotinib:E1:E1:erlotinib	TRUE	TRUE
erlotinib inhibitor model	erlotinib_v19	erlotinib:BTC:E1	E1	kf14_erl	kr14_erl	erlotinib:BTC:E1:E1		erlotinib:BTC:E1 + E1 <-> erlotinib:BTC:E1:E1	MassAction	kf14_erl*erlotinib:BTC:E1*E1 - kr14_erl*erlotinib:BTC:E1:E1	TRUE	TRUE
erlotinib inhibitor model	erlotinib_v20	erlotinib:BTC:E1	E2	kf19_erl	kr19_erl	erlotinib:BTC:E1:E2		erlotinib:BTC:E1 + E2 <-> erlotinib:BTC:E1:E2	MassAction	kf19_erl*erlotinib:BTC:E1*E2 - kr19_erl*erlotinib:BTC:E1:E2	TRUE	TRUE
erlotinib inhibitor model	erlotinib_v21	erlotinib:BTC:E1	E3	kf23_erl	kr19_erl	erlotinib:BTC:E1:E3		erlotinib:BTC:E1 + E3 <-> erlotinib:BTC:E1:E3	MassAction	kf23_erl*erlotinib:BTC:E1*E3 - kr19_erl*erlotinib:BTC:E1:E3	TRUE	TRUE
erlotinib inhibitor model	erlotinib_v22	erlotinib:BTC:E1	BTC:E1	kf16_erl	kr16_erl	erlotinib:BTC:E1:E1:BTC		erlotinib:BTC:E1 + BTC:E1 <-> erlotinib:BTC:E1:E1:BTC	MassAction	kf16_erl*erlotinib:BTC:E1*BTC:E1 - kr16_erl*erlotinib:BTC:E1:E1:BTC	TRUE	TRUE
erlotinib inhibitor model	erlotinib_v23	erlotinib:BTC:E1	erlotinib:BTC:E1	kf16_erl	kr16_erl	erlotinib:BTC:E1:E1:BTC:erlotinib		erlotinib:BTC:E1 + erlotinib:BTC:E1 <-> erlotinib:BTC:E1:E1:BTC:erlotinib	MassAction	kf16_erl*erlotinib:BTC:E1*erlotinib:BTC:E1 - kr16_erl*erlotinib:BTC:E1:E1:BTC:erlotinib	TRUE	TRUE
erlotinib inhibitor model	erlotinib_v24	erlotinib:E1	E3:HRG	kf10_erl	kr7_erl	erlotinib:E1:E3:HRG		erlotinib:E1 + E3:HRG <-> erlotinib:E1:E3:HRG	MassAction	kf10_erl*erlotinib:E1*E3:HRG - kr7_erl*erlotinib:E1:E3:HRG	TRUE	TRUE
erlotinib inhibitor model	erlotinib_v25	erlotinib:BTC:E1	E3:HRG	kf10_DL_erl	kr7_erl	erlotinib:BTC:E1:E3:HRG		erlotinib:BTC:E1 + E3:HRG <-> erlotinib:BTC:E1:E3:HRG	MassAction	kf10_DL_erl*erlotinib:BTC:E1*E3:HRG - kr7_erl*erlotinib:BTC:E1:E3:HRG	TRUE	TRUE
erlotinib inhibitor model	erlotinib_v26	erlotinib:E1	BTC	kf3_erl	kr3_erl	erlotinib:BTC:E1		erlotinib:E1 + BTC <-> erlotinib:BTC:E1	MassAction	kf3_erl*erlotinib:E1*BTC - kr3_erl*erlotinib:BTC:E1	TRUE	TRUE
erlotinib inhibitor model	erlotinib_v27	erlotinib:E1:E1	BTC	kf4_erl	kr3_erl	erlotinib:BTC:E1:E1		erlotinib:E1:E1 + BTC <-> erlotinib:BTC:E1:E1	MassAction	kf4_erl*erlotinib:E1:E1*BTC - kr3_erl*erlotinib:BTC:E1:E1	TRUE	TRUE
erlotinib inhibitor model	erlotinib_v28	erlotinib:E1:E2	BTC	kf5_erl	kr3_erl	erlotinib:BTC:E1:E2		erlotinib:E1:E2 + BTC <-> erlotinib:BTC:E1:E2	MassAction	kf5_erl*erlotinib:E1:E2*BTC - kr3_erl*erlotinib:BTC:E1:E2	TRUE	TRUE
erlotinib inhibitor model	erlotinib_v29	erlotinib:E1:E3	BTC	kf5_erl	kr3_erl	erlotinib:BTC:E1:E3		erlotinib:E1:E3 + BTC <-> erlotinib:BTC:E1:E3	MassAction	kf5_erl*erlotinib:E1:E3*BTC - kr3_erl*erlotinib:BTC:E1:E3	TRUE	TRUE
erlotinib inhibitor model	erlotinib_v30	erlotinib:BTC:E1:E1	BTC	kf3_erl	kr3_erl	erlotinib:BTC:E1:E1:BTC		erlotinib:BTC:E1:E1 + BTC <-> erlotinib:BTC:E1:E1:BTC	MassAction	kf3_erl*erlotinib:BTC:E1:E1*BTC - kr3_erl*erlotinib:BTC:E1:E1:BTC	TRUE	TRUE
erlotinib inhibitor model	erlotinib_v31	erlotinib:E1:E3	HRG	kf1_erl	kr1_erl	erlotinib:E1:E3:HRG		erlotinib:E1:E3 + HRG <-> erlotinib:E1:E3:HRG	MassAction	kf1_erl*erlotinib:E1:E3*HRG - kr1_erl*erlotinib:E1:E3:HRG	TRUE	TRUE
erlotinib inhibitor model	erlotinib_v32	erlotinib:BTC:E1:E3	HRG	kf1_erl	kr1_erl	erlotinib:BTC:E1:E3:HRG		erlotinib:BTC:E1:E3 + HRG <-> erlotinib:BTC:E1:E3:HRG	MassAction	kf1_erl*erlotinib:BTC:E1:E3*HRG - kr1_erl*erlotinib:BTC:E1:E3:HRG	TRUE	TRUE
erlotinib inhibitor model	erlotinib_v33	erlotinib:E1:E3:HRG	BTC	kf5_erl	kr3_erl	erlotinib:BTC:E1:E3:HRG		erlotinib:E1:E3:HRG + BTC <-> erlotinib:BTC:E1:E3:HRG	MassAction	kf5_erl*erlotinib:E1:E3:HRG*BTC - kr3_erl*erlotinib:BTC:E1:E3:HRG	TRUE	TRUE
erlotinib inhibitor model	erlotinib_v34	erlotinib:BTC:E1		kf88_erl	kr88_erl	ierlotinib:BTC:E1		erlotinib:BTC:E1 <-> ierlotinib:BTC:E1	MassAction	kf88_erl*erlotinib:BTC:E1 - kr88_erl*ierlotinib:BTC:E1	TRUE	TRUE
erlotinib inhibitor model	erlotinib_v35	erlotinib:BTC:E1:E1		kf107_erl	kr107_erl	ierlotinib:BTC:E1:E1		erlotinib:BTC:E1:E1 <-> ierlotinib:BTC:E1:E1	MassAction	kf107_erl*erlotinib:BTC:E1:E1 - kr107_erl*ierlotinib:BTC:E1:E1	TRUE	TRUE
erlotinib inhibitor model	erlotinib_v36	erlotinib:BTC:E1:E1:BTC		kf107_erl	kr107_erl	ierlotinib:BTC:E1:E1:BTC		erlotinib:BTC:E1:E1:BTC <-> ierlotinib:BTC:E1:E1:BTC	MassAction	kf107_erl*erlotinib:BTC:E1:E1:BTC - kr107_erl*ierlotinib:BTC:E1:E1:BTC	TRUE	TRUE
erlotinib inhibitor model	erlotinib_v37	erlotinib:BTC:E1:E2		kf117_erl	kr117_erl	ierlotinib:BTC:E1:E2		erlotinib:BTC:E1:E2 <-> ierlotinib:BTC:E1:E2	MassAction	kf117_erl*erlotinib:BTC:E1:E2 - kr117_erl*ierlotinib:BTC:E1:E2	TRUE	TRUE
erlotinib inhibitor model	erlotinib_v38	erlotinib:BTC:E1:E3		kf117_erl	kr117_erl	ierlotinib:BTC:E1:E3		erlotinib:BTC:E1:E3 <-> ierlotinib:BTC:E1:E3	MassAction	kf117_erl*erlotinib:BTC:E1:E3 - kr117_erl*ierlotinib:BTC:E1:E3	TRUE	TRUE
erlotinib inhibitor model	erlotinib_v39	erlotinib:E1:E3:HRG		kf98_erl	kr98_erl	ierlotinib:BTC:E1:E3:HRG		erlotinib:E1:E3:HRG <-> ierlotinib:BTC:E1:E3:HRG	MassAction	kf98_erl*erlotinib:E1:E3:HRG - kr98_erl*ierlotinib:BTC:E1:E3:HRG	TRUE	TRUE
erlotinib inhibitor model	erlotinib_v40	erlotinib:BTC:E1:E1:erlotinib		kf107_erl	kr107_erl	ierlotinib:BTC:E1:E1:erlotinib		erlotinib:BTC:E1:E1:erlotinib <-> ierlotinib:BTC:E1:E1:erlotinib	MassAction	kf107_erl*erlotinib:BTC:E1:E1:erlotinib - kr107_erl*ierlotinib:BTC:E1:E1:erlotinib	TRUE	TRUE
erlotinib inhibitor model	erlotinib_v41	erlotinib:BTC:E1:E1:BTC:erlotinib		kf107_erl	kr107_erl	ierlotinib:BTC:E1:E1:BTC:erlotinib		erlotinib:BTC:E1:E1:BTC:erlotinib <-> ierlotinib:BTC:E1:E1:BTC:erlotinib	MassAction	kf107_erl*erlotinib:BTC:E1:E1:BTC:erlotinib - kr107_erl*ierlotinib:BTC:E1:E1:BTC:erlotinib	TRUE	TRUE
erlotinib inhibitor model	erlotinib_v42	erlotinib:BTC:E1:E3:HRG		kf98_DL_erl	kr98_erl	ierlotinib:E1:E3:HRG		erlotinib:BTC:E1:E3:HRG <-> ierlotinib:E1:E3:HRG	MassAction	kf98_DL_erl*erlotinib:BTC:E1:E3:HRG - kr98_erl*ierlotinib:E1:E3:HRG	TRUE	TRUE
erlotinib inhibitor model	erlotinib_v43	ierlotinib:E1		kf187_erl		derlotinib:E1		ierlotinib:E1 -> derlotinib:E1	MassAction	kf187_erl*ierlotinib:E1	FALSE	TRUE
erlotinib inhibitor model	erlotinib_v44	ierlotinib:E1:E1		kf206_erl		derlotinib:E1:E1		ierlotinib:E1:E1 -> derlotinib:E1:E1	MassAction	kf206_erl*ierlotinib:E1:E1	FALSE	TRUE
erlotinib inhibitor model	erlotinib_v45	ierlotinib:E1:E2		kf192_erl		derlotinib:E1:E2		ierlotinib:E1:E2 -> derlotinib:E1:E2	MassAction	kf192_erl*ierlotinib:E1:E2	FALSE	TRUE
erlotinib inhibitor model	erlotinib_v46	ierlotinib:E1:E3		kf201_erl		derlotinib:E1:E3		ierlotinib:E1:E3 -> derlotinib:E1:E3	MassAction	kf201_erl*ierlotinib:E1:E3	FALSE	TRUE
erlotinib inhibitor model	erlotinib_v47	ierlotinib:BTC:E1		kf187_erl		derlotinib:BTC:E1		ierlotinib:BTC:E1 -> derlotinib:BTC:E1	MassAction	kf187_erl*ierlotinib:BTC:E1	FALSE	TRUE
erlotinib inhibitor model	erlotinib_v48	ierlotinib:BTC:E1:E1		kf206_erl		derlotinib:BTC:E1:E1		ierlotinib:BTC:E1:E1 -> derlotinib:BTC:E1:E1	MassAction	kf206_erl*ierlotinib:BTC:E1:E1	FALSE	TRUE
erlotinib inhibitor model	erlotinib_v49	ierlotinib:BTC:E1:E1:BTC		kf206_erl		derlotinib:BTC:E1:E1:BTC		ierlotinib:BTC:E1:E1:BTC -> derlotinib:BTC:E1:E1:BTC	MassAction	kf206_erl*ierlotinib:BTC:E1:E1:BTC	FALSE	TRUE
erlotinib inhibitor model	erlotinib_v50	ierlotinib:BTC:E1:E2		kf192_erl		derlotinib:BTC:E1:E2		ierlotinib:BTC:E1:E2 -> derlotinib:BTC:E1:E2	MassAction	kf192_erl*ierlotinib:BTC:E1:E2	FALSE	TRUE
erlotinib inhibitor model	erlotinib_v51	ierlotinib:BTC:E1:E3		kf201_erl		derlotinib:BTC:E1:E3		ierlotinib:BTC:E1:E3 -> derlotinib:BTC:E1:E3	MassAction	kf201_erl*ierlotinib:BTC:E1:E3	FALSE	TRUE
erlotinib inhibitor model	erlotinib_v52	ierlotinib:BTC:E1:E3:HRG		kf201_erl		derlotinib:BTC:E1:E3:HRG		ierlotinib:BTC:E1:E3:HRG -> derlotinib:BTC:E1:E3:HRG	MassAction	kf201_erl*ierlotinib:BTC:E1:E3:HRG	FALSE	TRUE
erlotinib inhibitor model	erlotinib_v53	ierlotinib:BTC:E1:E1:erlotinib		kf206_erl		derlotinib:BTC:E1:E1:erlotinib		ierlotinib:BTC:E1:E1:erlotinib -> derlotinib:BTC:E1:E1:erlotinib	MassAction	kf206_erl*ierlotinib:BTC:E1:E1:erlotinib	FALSE	TRUE
erlotinib inhibitor model	erlotinib_v54	ierlotinib:BTC:E1:E1:BTC:erlotinib		kf206_erl		derlotinib:BTC:E1:E1:BTC:erlotinib		ierlotinib:BTC:E1:E1:BTC:erlotinib -> derlotinib:BTC:E1:E1:BTC:erlotinib	MassAction	kf206_erl*ierlotinib:BTC:E1:E1:BTC:erlotinib	FALSE	TRUE
erlotinib inhibitor model	erlotinib_v55	ierlotinib:E1:E1:erlotinib		kf206_erl		derlotinib:E1:E1:erlotinib		ierlotinib:E1:E1:erlotinib -> derlotinib:E1:E1:erlotinib	MassAction	kf206_erl*ierlotinib:E1:E1:erlotinib	FALSE	TRUE
erlotinib inhibitor model	erlotinib_v56	ierlotinib:E1:E3:HRG		kf201_erl		derlotinib:E1:E3:HRG		ierlotinib:E1:E3:HRG -> derlotinib:E1:E3:HRG	MassAction	kf201_erl*ierlotinib:E1:E3:HRG	FALSE	TRUE
erlotinib inhibitor model	erlotinib_v57	erlotinib	iE1	erl_kf_E1	erl_kr_E1	ierlotinib:E1		erlotinib + iE1 <-> ierlotinib:E1	MassAction	erl_kf_E1*erlotinib*iE1 - erl_kr_E1*ierlotinib:E1	TRUE	TRUE
erlotinib inhibitor model	erlotinib_v58	erlotinib	iE1:E1	erl_kf_E1E1	erl_kr_E1	ierlotinib:E1:E1		erlotinib + iE1:E1 <-> ierlotinib:E1:E1	MassAction	erl_kf_E1E1*erlotinib*iE1:E1 - erl_kr_E1*ierlotinib:E1:E1	TRUE	TRUE
erlotinib inhibitor model	erlotinib_v59	erlotinib	iE1:E2	erl_kf_E1	erl_kr_E1	ierlotinib:E1:E2		erlotinib + iE1:E2 <-> ierlotinib:E1:E2	MassAction	erl_kf_E1*erlotinib*iE1:E2 - erl_kr_E1*ierlotinib:E1:E2	TRUE	TRUE
erlotinib inhibitor model	erlotinib_v60	erlotinib	iE1:E3	erl_kf_E1	erl_kr_E1	ierlotinib:E1:E3		erlotinib + iE1:E3 <-> ierlotinib:E1:E3	MassAction	erl_kf_E1*erlotinib*iE1:E3 - erl_kr_E1*ierlotinib:E1:E3	TRUE	TRUE
erlotinib inhibitor model	erlotinib_v61	erlotinib	ierlotinib:E1:E1	erl_kf_E1	erl_kr_E1E1	ierlotinib:E1:E1:erlotinib		erlotinib + ierlotinib:E1:E1 <-> ierlotinib:E1:E1:erlotinib	MassAction	erl_kf_E1*erlotinib*ierlotinib:E1:E1 - erl_kr_E1E1*ierlotinib:E1:E1:erlotinib	TRUE	TRUE
erlotinib inhibitor model	erlotinib_v62	erlotinib	iBTC:E1	erl_kf_E1	erl_kr_E1	ierlotinib:BTC:E1		erlotinib + iBTC:E1 <-> ierlotinib:BTC:E1	MassAction	erl_kf_E1*erlotinib*iBTC:E1 - erl_kr_E1*ierlotinib:BTC:E1	TRUE	TRUE
erlotinib inhibitor model	erlotinib_v63	erlotinib	iBTC:E1:E1	erl_kf_E1E1	erl_kr_E1	ierlotinib:BTC:E1:E1		erlotinib + iBTC:E1:E1 <-> ierlotinib:BTC:E1:E1	MassAction	erl_kf_E1E1*erlotinib*iBTC:E1:E1 - erl_kr_E1*ierlotinib:BTC:E1:E1	TRUE	TRUE
erlotinib inhibitor model	erlotinib_v64	erlotinib	iBTC:E1:E1:BTC	erl_kf_E1E1	erl_kr_E1	ierlotinib:BTC:E1:E1:BTC		erlotinib + iBTC:E1:E1:BTC <-> ierlotinib:BTC:E1:E1:BTC	MassAction	erl_kf_E1E1*erlotinib*iBTC:E1:E1:BTC - erl_kr_E1*ierlotinib:BTC:E1:E1:BTC	TRUE	TRUE
erlotinib inhibitor model	erlotinib_v65	erlotinib	iBTC:E1:E2	erl_kf_E1E1	erl_kr_E1	ierlotinib:BTC:E1:E2		erlotinib + iBTC:E1:E2 <-> ierlotinib:BTC:E1:E2	MassAction	erl_kf_E1E1*erlotinib*iBTC:E1:E2 - erl_kr_E1*ierlotinib:BTC:E1:E2	TRUE	TRUE
erlotinib inhibitor model	erlotinib_v66	erlotinib	iBTC:E1:E3	erl_kf_E1	erl_kr_E1	ierlotinib:BTC:E1:E3		erlotinib + iBTC:E1:E3 <-> ierlotinib:BTC:E1:E3	MassAction	erl_kf_E1*erlotinib*iBTC:E1:E3 - erl_kr_E1*ierlotinib:BTC:E1:E3	TRUE	TRUE
erlotinib inhibitor model	erlotinib_v67	erlotinib	iE1:E3:HRG	erl_kf_E1	erl_kr_E1	ierlotinib:E1:E3:HRG		erlotinib + iE1:E3:HRG <-> ierlotinib:E1:E3:HRG	MassAction	erl_kf_E1*erlotinib*iE1:E3:HRG - erl_kr_E1*ierlotinib:E1:E3:HRG	TRUE	TRUE
erlotinib inhibitor model	erlotinib_v68	erlotinib	ierlotinib:BTC:E1:E1	erl_kf_E1	erl_kr_E1E1	ierlotinib:BTC:E1:E1:erlotinib		erlotinib + ierlotinib:BTC:E1:E1 <-> ierlotinib:BTC:E1:E1:erlotinib	MassAction	erl_kf_E1*erlotinib*ierlotinib:BTC:E1:E1 - erl_kr_E1E1*ierlotinib:BTC:E1:E1:erlotinib	TRUE	TRUE
erlotinib inhibitor model	erlotinib_v69	erlotinib	ierlotinib:BTC:E1:E1:BTC	erl_kf_E1	erl_kr_E1E1	ierlotinib:BTC:E1:E1:BTC:erlotinib		erlotinib + ierlotinib:BTC:E1:E1:BTC <-> ierlotinib:BTC:E1:E1:BTC:erlotinib	MassAction	erl_kf_E1*erlotinib*ierlotinib:BTC:E1:E1:BTC - erl_kr_E1E1*ierlotinib:BTC:E1:E1:BTC:erlotinib	TRUE	TRUE
erlotinib inhibitor model	erlotinib_v70	erlotinib	iBTC:E1:E3:HRG	erl_kf_E1	erl_kr_E1	ierlotinib:BTC:E1:E3:HRG		erlotinib + iBTC:E1:E3:HRG <-> ierlotinib:BTC:E1:E3:HRG	MassAction	erl_kf_E1*erlotinib*iBTC:E1:E3:HRG - erl_kr_E1*ierlotinib:BTC:E1:E3:HRG	TRUE	TRUE
erlotinib inhibitor model	erlotinib_v71	ierlotinib:E1	iE1	kf12_erl	kr12_erl	ierlotinib:E1:E1		ierlotinib:E1 + iE1 <-> ierlotinib:E1:E1	MassAction	kf12_erl*ierlotinib:E1*iE1 - kr12_erl*ierlotinib:E1:E1	TRUE	TRUE
erlotinib inhibitor model	erlotinib_v72	ierlotinib:E1	iE2	kf12_erl	kr12_erl	ierlotinib:E1:E2		ierlotinib:E1 + iE2 <-> ierlotinib:E1:E2	MassAction	kf12_erl*ierlotinib:E1*iE2 - kr12_erl*ierlotinib:E1:E2	TRUE	TRUE
erlotinib inhibitor model	erlotinib_v73	ierlotinib:E1	iE3	kf12_erl	kr12_erl	ierlotinib:E1:E3		ierlotinib:E1 + iE3 <-> ierlotinib:E1:E3	MassAction	kf12_erl*ierlotinib:E1*iE3 - kr12_erl*ierlotinib:E1:E3	TRUE	TRUE
erlotinib inhibitor model	erlotinib_v74	ierlotinib:E1	ierlotinib:E1	kf12_erl	kr12_erl	ierlotinib:E1:E1:erlotinib		ierlotinib:E1 + ierlotinib:E1 <-> ierlotinib:E1:E1:erlotinib	MassAction	kf12_erl*ierlotinib:E1*ierlotinib:E1 - kr12_erl*ierlotinib:E1:E1:erlotinib	TRUE	TRUE
erlotinib inhibitor model	erlotinib_v75	ierlotinib:BTC:E1	iE1	kf14_erl	kr14_erl	ierlotinib:BTC:E1:E1		ierlotinib:BTC:E1 + iE1 <-> ierlotinib:BTC:E1:E1	MassAction	kf14_erl*ierlotinib:BTC:E1*iE1 - kr14_erl*ierlotinib:BTC:E1:E1	TRUE	TRUE
erlotinib inhibitor model	erlotinib_v76	ierlotinib:BTC:E1	iE2	kf19_erl	kr19_erl	ierlotinib:BTC:E1:E2		ierlotinib:BTC:E1 + iE2 <-> ierlotinib:BTC:E1:E2	MassAction	kf19_erl*ierlotinib:BTC:E1*iE2 - kr19_erl*ierlotinib:BTC:E1:E2	TRUE	TRUE
erlotinib inhibitor model	erlotinib_v77	ierlotinib:BTC:E1	iE3	kf23_erl	kr19_erl	ierlotinib:BTC:E1:E3		ierlotinib:BTC:E1 + iE3 <-> ierlotinib:BTC:E1:E3	MassAction	kf23_erl*ierlotinib:BTC:E1*iE3 - kr19_erl*ierlotinib:BTC:E1:E3	TRUE	TRUE
erlotinib inhibitor model	erlotinib_v78	ierlotinib:BTC:E1	iBTC:E1	kf16_erl	kr16_erl	ierlotinib:BTC:E1:E1:BTC		ierlotinib:BTC:E1 + iBTC:E1 <-> ierlotinib:BTC:E1:E1:BTC	MassAction	kf16_erl*ierlotinib:BTC:E1*iBTC:E1 - kr16_erl*ierlotinib:BTC:E1:E1:BTC	TRUE	TRUE
erlotinib inhibitor model	erlotinib_v79	ierlotinib:BTC:E1	ierlotinib:BTC:E1	kf16_erl	kr16_erl	ierlotinib:BTC:E1:E1:BTC:erlotinib		ierlotinib:BTC:E1 + ierlotinib:BTC:E1 <-> ierlotinib:BTC:E1:E1:BTC:erlotinib	MassAction	kf16_erl*ierlotinib:BTC:E1*ierlotinib:BTC:E1 - kr16_erl*ierlotinib:BTC:E1:E1:BTC:erlotinib	TRUE	TRUE
erlotinib inhibitor model	erlotinib_v80	ierlotinib:E1	iE3:HRG	kf10_erl	kr7_erl	ierlotinib:E1:E3:HRG		ierlotinib:E1 + iE3:HRG <-> ierlotinib:E1:E3:HRG	MassAction	kf10_erl*ierlotinib:E1*iE3:HRG - kr7_erl*ierlotinib:E1:E3:HRG	TRUE	TRUE
erlotinib inhibitor model	erlotinib_v81	ierlotinib:BTC:E1	iE3:HRG	kf10_DL_erl	kr7_erl	ierlotinib:BTC:E1:E3:HRG		ierlotinib:BTC:E1 + iE3:HRG <-> ierlotinib:BTC:E1:E3:HRG	MassAction	kf10_DL_erl*ierlotinib:BTC:E1*iE3:HRG - kr7_erl*ierlotinib:BTC:E1:E3:HRG	TRUE	TRUE
erlotinib inhibitor model	erlotinib_v82	ierlotinib:E1	iBTC	kf129_erl	kr3_erl	ierlotinib:BTC:E1		ierlotinib:E1 + iBTC <-> ierlotinib:BTC:E1	MassAction	kf129_erl*ierlotinib:E1*iBTC - kr3_erl*ierlotinib:BTC:E1	TRUE	TRUE
erlotinib inhibitor model	erlotinib_v83	ierlotinib:E1:E1	iBTC	kf129_erl	kr3_erl	ierlotinib:BTC:E1:E1		ierlotinib:E1:E1 + iBTC <-> ierlotinib:BTC:E1:E1	MassAction	kf129_erl*ierlotinib:E1:E1*iBTC - kr3_erl*ierlotinib:BTC:E1:E1	TRUE	TRUE
erlotinib inhibitor model	erlotinib_v84	ierlotinib:E1:E2	iBTC	kf129_erl	kr3_erl	ierlotinib:BTC:E1:E2		ierlotinib:E1:E2 + iBTC <-> ierlotinib:BTC:E1:E2	MassAction	kf129_erl*ierlotinib:E1:E2*iBTC - kr3_erl*ierlotinib:BTC:E1:E2	TRUE	TRUE
erlotinib inhibitor model	erlotinib_v85	ierlotinib:E1:E3	iBTC	kf129_erl	kr3_erl	ierlotinib:BTC:E1:E3		ierlotinib:E1:E3 + iBTC <-> ierlotinib:BTC:E1:E3	MassAction	kf129_erl*ierlotinib:E1:E3*iBTC - kr3_erl*ierlotinib:BTC:E1:E3	TRUE	TRUE
erlotinib inhibitor model	erlotinib_v86	ierlotinib:BTC:E1:E1	iBTC	kf129_erl	kr3_erl	ierlotinib:BTC:E1:E1:BTC		ierlotinib:BTC:E1:E1 + iBTC <-> ierlotinib:BTC:E1:E1:BTC	MassAction	kf129_erl*ierlotinib:BTC:E1:E1*iBTC - kr3_erl*ierlotinib:BTC:E1:E1:BTC	TRUE	TRUE
erlotinib inhibitor model	erlotinib_v87	ierlotinib:E1:E3	iHRG	kf127_erl	kr1_erl	ierlotinib:E1:E3:HRG		ierlotinib:E1:E3 + iHRG <-> ierlotinib:E1:E3:HRG	MassAction	kf127_erl*ierlotinib:E1:E3*iHRG - kr1_erl*ierlotinib:E1:E3:HRG	TRUE	TRUE
erlotinib inhibitor model	erlotinib_v88	ierlotinib:BTC:E1:E3	iHRG	kf127_erl	kr1_erl	ierlotinib:BTC:E1:E3:HRG		ierlotinib:BTC:E1:E3 + iHRG <-> ierlotinib:BTC:E1:E3:HRG	MassAction	kf127_erl*ierlotinib:BTC:E1:E3*iHRG - kr1_erl*ierlotinib:BTC:E1:E3:HRG	TRUE	TRUE
erlotinib inhibitor model	erlotinib_v89	ierlotinib:E1:E3:HRG	iBTC	kf129_erl	kr3_erl	ierlotinib:BTC:E1:E3:HRG		ierlotinib:E1:E3:HRG + iBTC <-> ierlotinib:BTC:E1:E3:HRG	MassAction	kf129_erl*ierlotinib:E1:E3:HRG*iBTC - kr3_erl*ierlotinib:BTC:E1:E3:HRG	TRUE	TRUE
MM-111 inhibitor model	MM111_v1	MM111	E2	kfmm111_e2	krmm111_e2	E2:MM111		MM111 + E2 <-> E2:MM111	MassAction	kfmm111_e2*MM111*E2 - krmm111_e2*E2:MM111	TRUE	TRUE
MM-111 inhibitor model	MM111_v2	MM111	E3	kfmm111_e3	krmm111_e3	E3:MM111		MM111 + E3 <-> E3:MM111	MassAction	kfmm111_e3*MM111*E3 - krmm111_e3*E3:MM111	TRUE	TRUE
MM-111 inhibitor model	MM111_v3	E2:MM111	E3	mm111_kf3x	krmm111_e3	E2:MM111:E3		E2:MM111 + E3 <-> E2:MM111:E3	MassAction	mm111_kf3x*E2:MM111*E3 - krmm111_e3*E2:MM111:E3	TRUE	TRUE
MM-111 inhibitor model	MM111_v4	E3:MM111	E2	mm111_kf2x	krmm111_e2	E2:MM111:E3		E3:MM111 + E2 <-> E2:MM111:E3	MassAction	mm111_kf2x*E3:MM111*E2 - krmm111_e2*E2:MM111:E3	TRUE	TRUE
MM-111 inhibitor model	MM111_v5	E3:MM111	HRG	mm111_kf_HRG	mm111_kr_HRG	HRG:E3:MM111		E3:MM111 + HRG <-> HRG:E3:MM111	MassAction	mm111_kf_HRG*E3:MM111*HRG - mm111_kr_HRG*HRG:E3:MM111	TRUE	TRUE
MM-111 inhibitor model	MM111_v6	HRG:E3:MM111		krmm111_e2		E3:HRG	MM111	HRG:E3:MM111 -> E3:HRG + MM111	MassAction	krmm111_e2*HRG:E3:MM111	FALSE	TRUE
MM-111 inhibitor model	MM111_v7	E2:MM111:E3		kfmm111_int	kfmm111_rec	iE2:MM111:E3		E2:MM111:E3 <-> iE2:MM111:E3	MassAction	kfmm111_int*E2:MM111:E3 - kfmm111_rec*iE2:MM111:E3	TRUE	TRUE
MM-111 inhibitor model	MM111_v8	iE2:MM111:E3		kfmm111_deg		dE2:MM111:E3		iE2:MM111:E3 -> dE2:MM111:E3	MassAction	kfmm111_deg*iE2:MM111:E3	FALSE	TRUE
